# Supplementary material for: Acetylation of the Mitochondrial Chaperone GRP75 Governs ER‐Mitochondrial Calcium Homeostasis and Hepatocyte Insulin Resistance
Source: Adv Sci (Weinh). 2025 Sep 26;12(46):e08991. doi: 10.1002/advs.202508991 (PMC12697862; doi:10.1002/advs.202508991)
Supplement: Supplementary file 2 — Supplemental Table 1 [file ADVS-12-e08991-s002.xlsx]

## Sheet: acetyl-proteome
Supplementary table 1: acetyl-proteome of mice liver mitochondria (MtG vs. eGFP)
																			eGFP	eGFP	eGFP	MtG-OE	MtG-OE	MtG-OE
Confidence	Annotated Sequence	Modifications	Modifications in Master Proteins	Qvality PEP	Qvality q-value	# Protein Groups	# Proteins	# PSMs	Master Protein Accessions	Positions in Master Proteins	# Missed Cleavages	Theo. MH+ [Da]	# Razor Quan Results	Abundance Ratio: (127C) / (126)	Abundance Ratio: (128C) / (126)	Abundance Ratio: (129C) / (126)	Abundance Ratio: (130C) / (126)	Abundance Ratio: (131C) / (126)	Abundances (Grouped): 126	Abundances (Grouped): 127C	Abundances (Grouped): 128C	Abundances (Grouped): 129C	Abundances (Grouped): 130C	Abundances (Grouped): 131C		normalized						fold change(MtG-OE/eGFP)	ttest				Quan Info	Found in Sample: [S1] F1: 126, Control, G	Found in Sample: [S2] F1: 127C, Sample, G	Found in Sample: [S3] F1: 128C, Sample, G	Found in Sample: [S4] F1: 129C, Sample, M	Found in Sample: [S5] F1: 130C, Sample, M	Found in Sample: [S6] F1: 131C, Sample, M	Confidence (by Search Engine): Mascot	Confidence (by Search Engine): Sequest HT	Percolator q-Value (by Search Engine): Mascot	Percolator q-Value (by Search Engine): Sequest HT	Percolator PEP (by Search Engine): Mascot	Percolator PEP (by Search Engine): Sequest HT
High	[K].TLKGLNSDSVTEETLR.[K]	1xAcetyl [K3]; 1xTMT6plex [N-Term]	Q8C196 1xAcetyl [K892]	1.85358e-12	0	1	1	16	Q8C196	Q8C196 [890-905]	1	2034.09	0	0.608	0.64	1.157	0.965	1.066	493028	299922	315422	570381	475968	525413		493028	517107	501465	884312	721164	815859	1.60184	0.00316754					High	High	High	High	High	High	High	High	0	0	2.161e-09	2.23e-09
High	[K].SLGQWLQEEKVPAIYGVDTR.[M]	1xAcetyl [K10]; 1xTMT6plex [N-Term]	Q8C196 1xAcetyl [K157]	1.17923e-11	0	1	1	30	Q8C196	Q8C196 [148-167]	1	2560.36	0	0.581	0.549	0.811	0.797	0.798	288548	167791	158487	234086	229989	230135		288548	289294	251966	362923	348469	357352	1.28794	0.00361579					High	High	High	High	High	High	High	High	0	0	2.501e-06	4.406e-10
High	[K].VFGKGNPTK.[V]	1xAcetyl [K4]; 1xTMT6plex [K9]; 1xTMT6plex [N-Term]	Q8C196 1xAcetyl [K214]	0.000137546	0	1	1	18	Q8C196	Q8C196 [211-219]	1	1447.87	0	0.726	0.719	1.07	0.975	1.047	2.78191e+06	2.0205e+06	1.99943e+06	2.97605e+06	2.71215e+06	2.91295e+06		2.78191e+06	3.48362e+06	3.17874e+06	4.61403e+06	4.10932e+06	4.52321e+06	1.4026	0.00772695					High	High	High	High	High	High	High	High	0	0.001671	0.000185	0.03491
High	[R].SIFSAVLDELKVAQAPWK.[A]	1xAcetyl [K11]; 1xTMT6plex [K18]; 1xTMT6plex [N-Term]	Q8C196 1xAcetyl [K1100]	1.4548e-09	0	1	1	8	Q8C196	Q8C196 [1090-1107]	1	2502.44	0	0.604	0.558	0.822	0.781	0.826	623650	376880	348029	512835	486820	514863		623650	649793	553305	795093	737606	799477	1.27668	0.00859273					High	High	High	High	High	High	High	High	0	0	7.146e-08	8.87e-09
High	[K].QISKCLGLTEAQTR.[E]	1xAcetyl [K4]; 1xCarbamidomethyl [C5]; 1xTMT6plex [N-Term]	Q8C196 1xAcetyl [K919]	6.42691e-10	0	1	1	14	Q8C196	Q8C196 [916-929]	1	1876.02	0	0.69	0.734	0.878	0.909	0.874	404280	279112	296583	355050	367348	353223		404280	481228	471514	550465	556588	548483	1.21998	0.0149487					High	High	High	High	High	High	High	High	0	0	9.321e-11	4.796e-07
High	[R].IYAIAKALENNMSLDEIVR.[L]	1xAcetyl [K6]; 1xTMT6plex [N-Term]	Q8C196 1xAcetyl [K856]	6.93953e-12	0	1	1	42	Q8C196	Q8C196 [851-869]	1	2434.32	0	0.53	0.518	0.813	0.703	0.772	299485	158808	155215	243483	210498	231301		299485	273808	246765	377493	318936	359162	1.28721	0.0270784					High	High	High	High	High	High	High	High	0	0	1.713e-09	1.915e-09
High	[K].NVVSGKTSACFEPSLDYMVTK.[I]	1xAcetyl [K6]; 1xCarbamidomethyl [C10]; 1xTMT6plex [K21]; 1xTMT6plex [N-Term]	Q8C196 1xAcetyl [K757]	8.29601e-12	0	1	1	6	Q8C196	Q8C196 [752-772]	1	2833.45	0	0.723	0.726	0.888	0.922	0.872	24480.7	17711.1	17777.6	21745.2	22559.4	21338.6		24480.7	30536.4	28263.3	33713.5	34180.8	33134.5	1.21312	0.0298883					High	High	High	High	High	High	High	High	0	0	1.965e-06	8.253e-10
High	[R].LTSIDKWFLYK.[M]	1xAcetyl [K6]; 1xTMT6plex [K11]; 1xTMT6plex [N-Term]	Q8C196 1xAcetyl [K875]	8.72052e-09	0	1	1	22	Q8C196	Q8C196 [870-880]	1	1914.11	0	0.602	0.54	0.801	0.75	0.884	922170	555554	498091	739077	691793	815400		922170	957853	791877	1.14586e+06	1.04817e+06	1.26615e+06	1.29502	0.0312395					High	High	High	High	High	High	High	High	0	0	0.0002162	3.259e-08
High	[R].SAYALGGLGSGICPNKETLIDLGTK.[A]	1xAcetyl [K16]; 1xCarbamidomethyl [C13]; 1xTMT6plex [K25]; 1xTMT6plex [N-Term]	Q8C196 1xAcetyl [K603]	2.22301e-13	0	1	1	12	Q8C196	Q8C196 [588-612]	1	3035.65	0	0.673	0.639	0.874	0.786	0.856	401877	270313	256867	351253	315844	344178		401877	466057	408374	544578	478552	534438	1.22037	0.0316818					High	High	High	High	High	High	High	High	0	0	2.358e-14	2.78e-11
High	[R].DKGTMLGK.[I]	1xAcetyl [K2]; 1xTMT6plex [K8]; 1xTMT6plex [N-Term]	Q8C196 1xAcetyl [K176]	0.0128718	0.000739444	1	1	2	Q8C196	Q8C196 [175-182]	1	1349.79	0	0.525	0.549	0.773	0.74	0.921	792898	416084	435083	612591	586936	730538		792898	717386	691706	949753	889297	1.13438e+06	1.35034	0.0321134					High	High	High	High	High	High	High	High	0.0003481	0.0002971	0.00569	0.004201
High	[K].KILESDR.[K]	1xAcetyl [K1]; 1xTMT6plex [N-Term]	Q8C196 1xAcetyl [K280]	0.0439289	0.00280853	1	1	4	Q8C196	Q8C196 [280-286]	1	1131.66	0	0.496	0.464	0.957	0.732	0.79	313917	155657	145690	300319	229681	247841		313917	268374	231622	465611	348002	384846	1.47246	0.0382376					High	High	High	High	High	High	High	High	0.001105	0.001363	0.02093	0.02661
High	[R].QLFSDKLNEINEK.[I]	1xAcetyl [K6]; 1xTMT6plex [K13]; 1xTMT6plex [N-Term]	Q8C196 1xAcetyl [K553]	3.60237e-10	0	1	1	12	Q8C196	Q8C196 [548-560]	1	2078.15	0	0.604	0.603	0.862	0.818	1.114	611524	369098	368799	527320	500440	681069		611524	636375	586326	817550	758243	1.05756e+06	1.43568	0.0452187					High	High	High	High	High	High	High	High	0	0	9.248e-06	1.443e-10
High	[K].NGVKIMGTSPLQIDR.[A]	1xAcetyl [K4]; 1xTMT6plex [N-Term]	Q8C196 1xAcetyl [K1074]	2.35983e-08	0	1	1	2	Q8C196	Q8C196 [1071-1085]	1	1900.05	0	0.655	0.839	1.743	1.128	1.106	32707.5	21439	27455.2	57001.8	36882.9	36179.3		32707.5	36963.8	43649	88374.9	55883.2	56179.1	1.76877	0.0611288					High	High	High	High	High	High	High	High	0	0	4.387e-09	6.12e-09
High	[R].LTSIDKWFLYKMR.[D]	1xAcetyl [K11]; 1xTMT6plex [K6]; 1xTMT6plex [N-Term]	Q8C196 1xAcetyl [K880]	0.0036604	0.000202279	1	1	2	Q8C196	Q8C196 [870-882]	2	2201.26	0	0.818	0.786	0.275	0.622	0.515	37211.4	30436.7	29234.6	10239.8	23146.7	19164.5		37211.4	52477.1	46477.9	15875.7	35070.8	29758.5	0.592694	0.0631442					High	High	High	High	High	High	High	High	0.0003481	0	0.005773	0.0002391
High	[K].EENVKTVLMNPNIASVQTNEVGLK.[Q]	1xAcetyl [K5]; 1xTMT6plex [K24]; 1xTMT6plex [N-Term]	Q8C196 1xAcetyl [K458]	9.528e-13	0	1	1	6	Q8C196	Q8C196 [454-477]	1	3127.71	0	0.446	0.485	0.667	0.714	0.647	292413	130434	141824	195034	208692	189205		292413	224886	225476	302379	316200	293796	1.22833	0.0726105					High	High	High	High	High	High	High	High	0	0	1.788e-10	2.804e-12
High	[R].TVDSKSLFHYR.[Q]	1xAcetyl [K5]; 1xTMT6plex [N-Term]	Q8C196 1xAcetyl [K1486]	0.000239726	0	1	1	4	Q8C196	Q8C196 [1482-1492]	1	1623.87	0	0.459	0.426	0.371	0.418	0.432	109864	50458.1	46772.3	40711.2	45971.2	47429.4		109864	86996.8	74359.7	63118.1	69653.3	73648.1	0.761077	0.116944					High	High	High	High	High	High	High	High	0	0	8.35e-05	0.0001193
High	[K].TLGVDFIDVATKVMIGESIDEK.[R]	1xAcetyl [K12]; 1xTMT6plex [K22]; 1xTMT6plex [N-Term]	Q8C196 1xAcetyl [K1281]	1.55393e-11	0	1	1	8	Q8C196	Q8C196 [1270-1291]	1	2880.57	0	0.654	0.738	0.981	0.846	0.755	48379	31642.5	35700.1	47454.8	40924.7	36540.8		48379	54556.1	56756.9	73573.3	62007.2	56740.3	1.20432	0.122486					High	High	High	High	High	High	High	High	0	0	5.674e-05	9.506e-12
High	[K].VMIGESIDEKR.[L]	1xAcetyl [K10]; 1xTMT6plex [N-Term]	Q8C196 1xAcetyl [K1291]	1.13929e-07	0	1	1	12	Q8C196	Q8C196 [1282-1292]	1	1547.83	0	0.412	0.401	0.759	0.622	0.624	725817	299030	290957	550613	451669	453000		725817	515570	462570	853663	684347	703416	1.31542	0.137209					High	High	High	High	High	High	High	High	0	0	8.18e-06	4.711e-05
High	[K].QNLIAEVSTKDVK.[V]	1xAcetyl [K10]; 1xTMT6plex [K13]; 1xTMT6plex [N-Term]	Q8C196 1xAcetyl [K207]	6.01692e-08	0	1	1	6	Q8C196	Q8C196 [198-210]	1	1945.14	0	0.645	0.715	1.613	1.004	0.828	248322	160069	177448	400510	249261	205696		248322	275981	282111	620946	377668	319404	1.63442	0.1404					High	High	High	High	High	High	High	High	0	0	2.022e-06	8.799e-07
High	[K].IALGIPLPEIKNVVSGK.[T]	1xAcetyl [K11]; 1xTMT6plex [K17]; 1xTMT6plex [N-Term]	Q8C196 1xAcetyl [K751]	2.56498e-07	0	1	1	32	Q8C196	Q8C196 [741-757]	1	2248.4	0	0.523	0.521	0.763	0.696	0.607	1.14962e+06	601360	599074	877328	799918	697808		1.14962e+06	1.03683e+06	952423	1.3602e+06	1.212e+06	1.08355e+06	1.16467	0.154339					High	High	High	High	High	High	High	High	0	0	2.508e-06	2.796e-07
High	[R].DELGLNKYMESDGIK.[V]	1xAcetyl [K7]; 1xTMT6plex [K15]; 1xTMT6plex [N-Term]	Q8C196 1xAcetyl [K119]	9.98137e-14	0	1	1	12	Q8C196	Q8C196 [113-127]	1	2212.16	0	0.412	0.405	0.823	0.626	0.606	2.04502e+06	842498	828892	1.68331e+06	1.28086e+06	1.23941e+06		2.04502e+06	1.45258e+06	1.31779e+06	2.60979e+06	1.94069e+06	1.92456e+06	1.34465	0.156484					High	High	High	High	High	High	High	High	0	0	6.09e-07	5.104e-12
High	[K].DVKVFGK.[G]	1xAcetyl [K3]; 1xTMT6plex [K7]; 1xTMT6plex [N-Term]	Q8C196 1xAcetyl [K210]	0.0152972	0.000915625	1	1	10	Q8C196	Q8C196 [208-214]	1	1292.8	0	0.516	0.513	0.678	0.681	0.61	3.43361e+06	1.77255e+06	1.76231e+06	2.32963e+06	2.33989e+06	2.09292e+06		3.43361e+06	3.05612e+06	2.80176e+06	3.61183e+06	3.54529e+06	3.24988e+06	1.12006	0.158221					High	High	High	High	High	High	High	High	0.0004168	0.005844	0.006805	0.1052
High	[K].KELSEPSSTR.[I]	1xAcetyl [K1]; 1xTMT6plex [N-Term]	Q8C196 1xAcetyl [K841]	0.000116979	0	1	1	14	Q8C196	Q8C196 [841-850]	1	1404.75	0	0.446	0.426	0.666	0.649	1.084	1.23712e+06	552006	527036	823603	803155	1.34147e+06		1.23712e+06	951734	837895	1.2769e+06	1.2169e+06	2.08303e+06	1.51213	0.163822					High	High	High	High	High	High	High	High	0	0	0.0001311	0.000201
High	[K].RLPTLEQPIIPSDYVAIKAPMFSWPR.[L]	1xAcetyl [K18]; 1xOxidation [M21]; 1xTMT6plex [N-Term]	Q8C196 1xAcetyl [K1309]	1.13929e-07	0	1	1	6	Q8C196	Q8C196 [1292-1317]	2	3312.8	0	0.491	0.424	0.345	0.514	0.39	22755.6	11176.5	9637.9	7842.93	11685	8874.75		22755.6	19269.9	15322.6	12159.6	17704.6	13780.7	0.761052	0.166618					High	High	High	High	High	High	High	High	0	0	6.361e-08	3.507e-08
High	[K].AMKEENVK.[T]	1xAcetyl [K3]; 1xOxidation [M2]; 1xTMT6plex [K8]; 1xTMT6plex [N-Term]	Q8C196 1xAcetyl [K453]	0.00669376	0.000436788	1	1	14	Q8C196	Q8C196 [451-458]	1	1464.81	0	0.406	0.502	0.605	0.63	0.859	237367	96323.4	119058	143559	149465	203836		237367	166075	189281	222572	226462	316516	1.29158	0.196208					High	High	High	High	High	High	High	High	0.000212	0.00675	0.002855	0.125
High	[R].DILNMDKTLK.[G]	1xAcetyl [K7]; 1xTMT6plex [K10]; 1xTMT6plex [N-Term]	Q8C196 1xAcetyl [K889]	3.30764e-07	0	1	1	24	Q8C196	Q8C196 [883-892]	1	1690.98	0	0.448	0.426	0.726	0.606	0.595	5.05246e+06	2.2611e+06	2.15202e+06	3.66623e+06	3.06122e+06	3.00455e+06		5.05246e+06	3.89844e+06	3.42134e+06	5.68408e+06	4.63821e+06	4.66545e+06	1.2114	0.216117					High	High	High	High	High	High	High	High	0	0	7.364e-08	7.533e-05
High	[K].VVAVDCGIKNNVIR.[L]	1xAcetyl [K9]; 1xCarbamidomethyl [C6]; 1xTMT6plex [N-Term]	Q8C196 1xAcetyl [K228]	5.89397e-10	0	1	1	8	Q8C196	Q8C196 [220-233]	1	1828.03	0	0.631	0.713	0.603	0.694	0.362	331966	209476	236542	200247	230447	120273		331966	361166	376060	310461	349162	186760	0.791609	0.216503					High	High	High	High	High	High	High	High	0	0	4.6e-05	2.346e-06
High	[K].TVLMNPNIASVQTNEVGLK.[Q]	1xAcetyl [K19]; 1xTMT6plex [N-Term]	Q8C196 1xAcetyl [K477]	1.20915e-07	0	1	1	4	Q8C196	Q8C196 [459-477]	0	2299.25	0	0.449	0.537	0.671	1.047	2.556	23057.1	10360.4	12380.1	15461	24130.4	58925.7		23057.1	17862.8	19682.3	23970.6	36561.3	91499.6	2.50868	0.216515					High	High	High	High	High	High	High	High	0	0	2.506e-08	3.574e-07
High	[K].TAHIVLEDGTKMK.[G]	1xAcetyl [K11]; 1xTMT6plex [K13]; 1xTMT6plex [N-Term]	Q8C196 1xAcetyl [K55]	7.31075e-08	0	1	1	18	Q8C196	Q8C196 [45-57]	1	1943.1	0	0.499	0.45	0.668	0.619	0.625	1.0876e+06	543056	489556	726812	672835	680245		1.0876e+06	936304	778308	1.12684e+06	1.01945e+06	1.05628e+06	1.14287	0.231515					High	High	High	High	High	High	High	High	0	0	6.503e-07	7.429e-09
High	[K].GTTITSVLPKPALVASR.[V]	1xAcetyl [K10]; 1xTMT6plex [N-Term]	Q8C196 1xAcetyl [K412]	3.46084e-11	0	1	1	26	Q8C196	Q8C196 [403-419]	0	1982.18	0	0.519	0.396	0.603	0.634	0.727	1.48451e+06	770858	588160	895566	940575	1.07934e+06		1.48451e+06	1.32907e+06	935071	1.38847e+06	1.42511e+06	1.676e+06	1.19765	0.256698					High	High	High	High	High	High	High	High	0	0	5.417e-05	8.195e-11
High	[R].VSQEHPVVLTK.[F]	1xAcetyl [K11]; 1xTMT6plex [N-Term]	Q8C196 1xAcetyl [K1168]	2.40053e-05	0	1	1	3	Q8C196	Q8C196 [1158-1168]	0	1507.87	0	0.479	0.715	0.631	0.96	2.267	6769.95	3240.78	4838.09	4273.83	6499.37	15347.6		6769.95	5587.56	7691.72	6626.09	9847.52	23831.6	2.01031	0.272879					High	High	High	High	High	High	High	High	0	0	7.12e-06	9.529e-05
High	[K].TVVVNCNPETVSTDFDECDK.[L]	1xAcetyl [K20]; 2xCarbamidomethyl [C6; C18]; 1xTMT6plex [N-Term]	Q8C196 1xAcetyl [K1029]	0.000104438	0	1	1	8	Q8C196	Q8C196 [1010-1029]	0	2600.17	0	0.506	0.689	0.674	0.867	0.663	22871.1	11576.7	15752.3	15420.6	19829.3	15169.7		22871.1	19959.8	25043.5	23908	30044.4	23555.4	1.14193	0.279684					High	High	High	High	High	High	High	High	0	0	3.439e-05	0.0005838
High	[R].FLGVAEQLHNEGFK.[L]	1xAcetyl [K14]; 1xTMT6plex [N-Term]	Q8C196 1xAcetyl [K1387]	3.88196e-08	0	1	1	8	Q8C196	Q8C196 [1374-1387]	0	1859.99	0	0.535	0.473	0.71	2.313	12.19	54444.2	29102.2	25765.4	38629.4	125936	663653		54444.2	50176.3	40962.5	59890.6	190812	1.03052e+06	8.80062	0.281161					High	High	High	High	High	High	High	High	0	0	1.414e-07	1.138e-07
High	[K].MKGYSFGHPSSVAGEVVFNTGLGGYPEALTDPAYK.[G]	1xAcetyl [K2]; 1xTMT6plex [K35]; 1xTMT6plex [N-Term]	Q8C196 1xAcetyl [K57]	2.56188e-10	0	1	1	8	Q8C196	Q8C196 [56-90]	1	4147.09	0	0.093	0.029	0.037	0.033	0.027	359117	33342	10521.5	13423.5	11740.9	9785.94		359117	57486.1	16727.3	20811.7	17789.3	15195.6	0.124147	0.306422					High	High	High	High	High	High	High	High	0	0	4.587e-10	1.898e-10
High	[K].LNEINEK.[I]	1xAcetyl [K7]; 1xTMT6plex [N-Term]	Q8C196 1xAcetyl [K560]	0.0848837	0.00578904	1	1	1	Q8C196	Q8C196 [554-560]	0	1130.63	0	0.467	0.521	0.482	1.165	4.849	30055.4	14048.4	15668.3	14479.6	35023.5	145735		30055.4	24221.4	24909.8	22449	53065.9	226296	3.81139	0.307391					High	High	High	High	High	High	High	Low	0.002266	0.05365	0.04182	0.8172
High	[K].EWPANLDLK.[K]	1xAcetyl [K9]; 1xTMT6plex [N-Term]	Q8C196 1xAcetyl [K840]	0.000382857	0	1	1	6	Q8C196	Q8C196 [832-840]	0	1356.74	0	0.644	0.738	0.553	1.421	5.524	74558	48012.5	54989.7	41213.6	105950	411843		74558	82780.2	87424.1	63897	160530	639508	3.52969	0.310761					High	High	High	High	High	High	High	High	0	0.0004272	0.0002046	0.005711
High	[R].LPMNKEWPANLDLK.[K]	1xAcetyl [K5]; 1xTMT6plex [K14]; 1xTMT6plex [N-Term]	Q8C196 1xAcetyl [K831]	1.18587e-06	0	1	1	14	Q8C196	Q8C196 [827-840]	1	2169.21	0	0.482	0.395	0.635	0.597	0.585	1.52612e+06	735551	603363	969292	911790	892055		1.52612e+06	1.26819e+06	959242	1.50278e+06	1.3815e+06	1.38518e+06	1.13744	0.365503					High	High	High	High	High	High	High	High	0	0	2.873e-07	8.209e-07
High	[K].GLNSDSVTEETLRK.[A]	1xAcetyl [K14]; 1xTMT6plex [N-Term]	Q8C196 1xAcetyl [K906]	1.33711e-08	0	1	1	2	Q8C196	Q8C196 [893-906]	1	1819.96	0	0.65	0.737	0.328	1.01	4.497	17421.1	11327.6	12831.9	5719.42	17602.5	78350.6		17421.1	19530.4	20400.4	8867.32	26670.4	121662	2.74097	0.395751					High	High	High	High	High	High	High	High	0	0	2.39e-09	2.502e-09
High	[K].NIHPWVK.[Q]	1xAcetyl [K7]; 1xTMT6plex [N-Term]	Q8C196 1xAcetyl [K942]	0.0413251	0.00269122	1	1	4	Q8C196	Q8C196 [936-942]	0	1164.67	0	0.365	0.464	0.407	0.605	1.586	34182.7	12466.5	15877	13924.2	20685.6	54224.8		34182.7	21493.9	25241.7	21588	31341.8	84200	1.69467	0.397801					High	High	High	High	High	High	High	High	0.001069	0.002865	0.0196	0.05812
High	[R].TAVDSGIALLTNFQVTK.[L]	1xAcetyl [K17]; 1xTMT6plex [N-Term]	Q8C196 1xAcetyl [K1471]	8.8828e-08	0	1	1	18	Q8C196	Q8C196 [1455-1471]	0	2049.14	0	0.636	0.565	0.549	0.685	2.349	14305.6	9098.78	8086.69	7852.43	9801.12	33609.1		14305.6	15687.6	12856.4	12174.3	14850.2	52188.1	1.84862	0.40197					High	High	High	High	High	High	High	High	0	0	6.845e-05	3.64e-08
High	[K].TSACFEPSLDYMVTKIPR.[W]	1xAcetyl [K15]; 1xCarbamidomethyl [C4]; 1xTMT6plex [N-Term]	Q8C196 1xAcetyl [K772]	5.89397e-10	0	1	1	4	Q8C196	Q8C196 [758-775]	1	2386.2	0	1.81	2.72	2.257	2.847	2.233	28741.1	52020.3	78167.3	64870.8	81815.3	64183.5		28741.1	89690.2	124272	100575	123963	99663.8	1.33579	0.402445					High	High	High	High	High	High	High	High	0	0	8.489e-11	8.765e-10
High	[R].EVEMDAVGKEGR.[V]	1xAcetyl [K9]; 1xTMT6plex [N-Term]	Q8C196 1xAcetyl [K1183]	1.20649e-08	0	1	1	11	Q8C196	Q8C196 [1175-1186]	1	1590.8	0	0.479	0.413	0.589	0.582	0.616	496350	237717	204916	292593	289060	305889		496350	409857	325780	453633	437970	474982	1.10925	0.423623					High	High	High	High	High	High	High	High	0	0	4.838e-07	8.273e-07
High	[K].GTMLGKIEFEGQSVDFVDPNKQNLIAEVSTK.[D]	1xAcetyl [K6]; 2xTMT6plex [K21; K31]; 1xTMT6plex [N-Term]	Q8C196 1xAcetyl [K182]	2.61793e-10	0	1	1	6	Q8C196	Q8C196 [177-207]	2	4124.22	0	0.513	0.492	0.489	0.598	0.525	111388	57117.6	54794	54499.3	66643.3	58462.8		111388	98478.6	87112.9	84495.1	100975	90780.7	0.9302	0.461826					High	High	High	High	High	High	High	High	0	0	3.38e-07	4.418e-11
High	[K].AERPDGLILGMGGQTALNCGVELFKR.[G]	1xAcetyl [K25]; 1xCarbamidomethyl [C19]; 1xTMT6plex [N-Term]	Q8C196 1xAcetyl [K522]	4.15888e-16	0	1	1	20	Q8C196	Q8C196 [498-523]	1	3073.61	0	0.498	0.436	0.636	0.584	0.583	407205	202860	177482	258817	238003	237451		407205	349759	282165	401267	360611	368713	1.08802	0.469642					High	High	High	High	High	High	High	High	0	0	1.009e-07	6.837e-16
High	[K].AKEIGFSDK.[Q]	1xAcetyl [K2]; 1xTMT6plex [K9]; 1xTMT6plex [N-Term]	Q8C196 1xAcetyl [K908]	0.000563414	0	1	1	4	Q8C196	Q8C196 [907-915]	1	1494.86	0	0.478	0.552	0.613	0.632	0.587	674391	322646	372039	413630	426411	395880		674391	556287	591476	641287	646078	614721	1.04387	0.504125					High	High	High	High	High	High	High	High	0	0	0.0002081	0.0003388
High	[R].SSALASKATGYPLAFIAAK.[I]	1xAcetyl [K7]; 1xTMT6plex [K19]; 1xTMT6plex [N-Term]	Q8C196 1xAcetyl [K728]	1.0082e-06	0	1	1	4	Q8C196	Q8C196 [722-740]	1	2367.37	0	0.354	0.544	0.391	0.655	0.323	17339.2	6141.51	9429.94	6777.78	11349.5	5609.13		17339.2	10588.8	14992	10508.2	17196.2	8709.83	0.848423	0.54146					High	High	High	High	High	High	High	High	0	0	2.153e-06	9.445e-07
High	[K].EIGFSDKQISK.[C]	1xAcetyl [K7]; 1xTMT6plex [K11]; 1xTMT6plex [N-Term]	Q8C196 1xAcetyl [K915]	7.06164e-09	0	1	1	10	Q8C196	Q8C196 [909-919]	1	1751.99	0	0.472	0.432	0.653	0.584	0.527	1.41453e+06	668300	611432	923355	825668	745718		1.41453e+06	1.15224e+06	972070	1.43156e+06	1.25101e+06	1.15795e+06	1.08525	0.543159					High	High	High	High	High	High	High	High	0	0	3.574e-08	6.273e-07
High	[K].YMESDGIK.[V]	1xAcetyl [K8]; 1xTMT6plex [N-Term]	Q8C196 1xAcetyl [K127]	0.00338222	0.000202279	1	1	4	Q8C196	Q8C196 [120-127]	0	1213.6	0	2.045	1.976	0.831	1.876	4.465	58165.2	118937	114949	48307.9	109090	259709		58165.2	205064	182749	74896	165287	403274	1.4428	0.575363					High	High	High	High	High	High	High	High	9.462e-05	0.004332	0.001395	0.07916
High	[R].QYSAGKAA.[-]	1xAcetyl [K6]; 1xTMT6plex [N-Term]	Q8C196 1xAcetyl [K1498]	0.149201	0.00878776	1	1	1	Q8C196	Q8C196 [1493-1500]	1	1066.57	0	0.655	0.795	0.735	0.863	0.719	16937.6	11102.1	13469	12451.3	14620	12185.6		16937.6	19141.6	21413.3	19304.4	22151.5	18921.7	1.05018	0.590291					High	High	High	High	High	High	High	Medium	0.003705	0.03584	0.07431	0.6533
High	[K].ATGYPLAFIAAK.[I]	1xAcetyl [K12]; 1xTMT6plex [N-Term]	Q8C196 1xAcetyl [K740]	2.49653e-07	0	1	1	16	Q8C196	Q8C196 [729-740]	0	1493.86	0	0.425	0.498	0.492	0.573	0.477	100695	42802.6	50110.8	49569.1	57710.9	47995.9		100695	73797.7	79667.4	76851.3	87440.7	74527.8	0.939644	0.60344					High	High	High	High	High	High	High	High	0	0	1.74e-07	3.865e-06
High	[K].AKTAHIVLEDGTKMK.[G]	2xAcetyl [K2; K13]; 1xTMT6plex [K15]; 1xTMT6plex [N-Term]	Q8C196 2xAcetyl [K44; K55]	7.45422e-09	0	1	1	4	Q8C196	Q8C196 [43-57]	2	2184.25	0	0.369	0.368	0.492	0.578	0.51	157787	58266.9	57992	77587.6	91241.3	80415.2		157787	100460	92197.1	120291	138244	124868	1.09405	0.63345					High	High	High	High	High	High	High	High	0	0	9.343e-09	7.185e-11
High	[K].EYGVKVLGTSVESIMATEDR.[Q]	1xAcetyl [K5]; 1xTMT6plex [N-Term]	Q8C196 1xAcetyl [K532]	6.55304e-11	0	1	1	10	Q8C196	Q8C196 [528-547]	1	2455.26	0	0.462	0.491	0.601	0.629	0.527	127900	59056.1	62756.7	76884.3	80473.5	67340.2		127900	101821	99772.2	119201	121930	104566	1.04918	0.635265					High	High	High	High	High	High	High	High	0	0	1.302e-10	3.268e-10
High	[R].GVLKEYGVK.[V]	1xAcetyl [K4]; 1xTMT6plex [K9]; 1xTMT6plex [N-Term]	Q8C196 1xAcetyl [K527]	5.48235e-06	0	1	1	31	Q8C196	Q8C196 [524-532]	1	1492.91	0	0.372	0.333	0.62	0.468	0.464	8.54461e+06	3.18062e+06	2.84809e+06	5.29438e+06	3.99526e+06	3.96189e+06		8.54461e+06	5.48382e+06	4.52797e+06	8.20833e+06	6.05342e+06	6.152e+06	1.10009	0.681257					High	High	High	High	High	High	High	High	0	6.336e-05	1.476e-06	0.001476
High	[K].GNPTKVVAVDCGIK.[N]	1xAcetyl [K5]; 1xCarbamidomethyl [C11]; 1xTMT6plex [K14]; 1xTMT6plex [N-Term]	Q8C196 1xAcetyl [K219]	3.74141e-10	0	1	1	12	Q8C196	Q8C196 [215-228]	1	1958.11	0	0.523	0.491	0.607	0.609	0.576	972918	508932	478081	590855	592087	560396		972918	877469	760065	916054	897101	870179	1.02792	0.719306					High	High	High	High	High	High	High	High	0	0	2.383e-09	1.252e-10
High	[K].AKTAHIVLEDGTK.[M]	1xAcetyl [K2]; 1xTMT6plex [K13]; 1xTMT6plex [N-Term]	Q8C196 1xAcetyl [K44]	7.47069e-08	0	1	1	16	Q8C196	Q8C196 [43-55]	1	1883.1	0	0.432	0.358	0.557	0.494	0.548	1.62197e+06	700277	581470	903568	801354	889421		1.62197e+06	1.20737e+06	924435	1.40088e+06	1.21417e+06	1.38109e+06	1.06456	0.72133					High	High	High	High	High	High	High	High	0	0	3.398e-05	6.335e-07
High	[K].ETLIDLGTKAFAMTNQILVER.[S]	1xAcetyl [K9]; 1xTMT6plex [N-Term]	Q8C196 1xAcetyl [K612]	4.30131e-13	0	1	1	2	Q8C196	Q8C196 [604-624]	1	2634.44	0	0.614	0.54	0.624	0.765	0.581	51188.4	31414.5	27658.6	31916.8	39142.3	29744.9		51188.4	54162.9	43972.3	49483.3	59306.5	46187.7	1.03786	0.723695					High	High	High	High	High	High	High	High	0	0	3.785e-14	2.545e-13
High	[R].SVTGWKEIEYEVVR.[D]	1xAcetyl [K6]; 1xTMT6plex [N-Term]	Q8C196 1xAcetyl [K630]	3.75797e-08	0	1	1	6	Q8C196	Q8C196 [625-638]	1	1966.05	0	0.506	0.644	0.668	0.726	0.379	62309.5	31551.4	40104	41622.6	45240.1	23621.6		62309.5	54399	63758.4	64531.2	68545.6	36679.5	0.94065	0.74944					High	High	High	High	High	High	High	High	0	0	7.203e-09	2.533e-10
High	[K].AMLSTGFKIPQK.[G]	1xAcetyl [K8]; 1xTMT6plex [K12]; 1xTMT6plex [N-Term]	Q8C196 1xAcetyl [K1356]	2.28446e-08	0	1	1	12	Q8C196	Q8C196 [1349-1360]	1	1821.07	0	0.495	0.504	0.595	0.594	0.489	361433	178901	182190	214920	214677	176633		361433	308450	289650	333210	325269	274275	0.972091	0.768476					High	High	High	High	High	High	High	High	0	2.179e-05	9.512e-05	0.0008747
High	[R].SFPFVSKTLGVDFIDVATK.[V]	1xAcetyl [K7]; 1xTMT6plex [K19]; 1xTMT6plex [N-Term]	Q8C196 1xAcetyl [K1269]	1.65816e-11	0	1	1	22	Q8C196	Q8C196 [1263-1281]	1	2571.45	0	0.699	0.733	0.829	0.86	0.572	187470	131123	137492	155386	161291	107195		187470	226073	218589	240908	244381	166452	1.03102	0.827076					High	High	High	High	High	High	High	High	0	0	3.153e-06	4.056e-11
High	[K].IAPSFAVESMEDALKAADTIGYPVMIR.[S]	1xAcetyl [K15]; 1xTMT6plex [N-Term]	Q8C196 1xAcetyl [K575]	1.11824e-13	0	1	1	8	Q8C196	Q8C196 [561-587]	1	3166.64	0	0.425	0.389	0.561	0.497	0.52	132994	56489.9	51687.4	74655.8	66068.3	69215.6		132994	97396.3	82173.9	115745	100103	107478	1.03443	0.830684					High	High	High	High	High	High	High	High	0	0	9.012e-07	1.676e-13
High	[K].ILESDRKEPLFGISTGNIITGLAAGAK.[S]	1xAcetyl [K7]; 1xTMT6plex [K27]; 1xTMT6plex [N-Term]	Q8C196 1xAcetyl [K287]	1.97988e-14	0	1	1	12	Q8C196	Q8C196 [281-307]	2	3271.87	0	0.57	0.473	0.251	0.572	0.853	277212	157892	131063	69669.8	158493	236530		277212	272228	208367	108015	240142	367283	0.944092	0.865231					High	High	High	High	High	High	High	High	0	0	7.355e-05	2.62e-15
High	[K].EPLFGISTGNIITGLAAGAKSYK.[M]	1xAcetyl [K20]; 1xTMT6plex [K23]; 1xTMT6plex [N-Term]	Q8C196 1xAcetyl [K307]	1.71628e-15	0	1	1	28	Q8C196	Q8C196 [288-310]	1	2808.59	0	0.374	0.342	0.545	0.47	0.457	876706	328211	299954	477958	412340	400400		876706	565882	476874	741020	624758	621740	1.03546	0.867329					High	High	High	High	High	High	High	High	0	0	2.001e-08	2.284e-13
High	[R].MLTKIIR.[D]	1xAcetyl [K4]; 1xTMT6plex [N-Term]	Q8C196 1xAcetyl [K171]	0.0892987	0.00593174	1	1	8	Q8C196	Q8C196 [168-174]	1	1145.73	0	0.94	1.138	1.13	1.204	0.632	493287	463674	561184	557266	593741	311944		493287	799438	892185	863978	899608	484386	1.02886	0.912364					High	High	High	High	High	High	High	High	0.002913	0.002931	0.0557	0.05876
High	[R].TFEESFQKALR.[M]	1xAcetyl [K8]; 1xTMT6plex [N-Term]	Q8C196 1xAcetyl [K811]	2.2895e-07	0	1	1	4	Q8C196	Q8C196 [804-814]	1	1626.87	0	0.664	0.902	0.953	0.946	0.462	181055	120139	163233	172578	171360	83688.2		181055	207136	259511	267562	259636	129951	1.01459	0.95301					High	High	High	High	High	High	High	High	0	0	4.957e-08	3.083e-06
High	[R].CEMASTGEVACFGEGIHTAFLKAMLSTGFK.[I]	1xAcetyl [K22]; 2xCarbamidomethyl [C1; C11]; 1xTMT6plex [K30]; 1xTMT6plex [N-Term]	Q8C196 1xAcetyl [K1348]	9.01723e-11	0	1	1	8	Q8C196	Q8C196 [1327-1356]	1	3750.84	0	0.713	0.948	0.846	1.058	0.556	36736.8	26179.6	34835.6	31075.1	38883.2	20417.3		36736.8	45137.3	55382.5	48178.5	58913.9	31703.9	1.01122	0.959826					High	High	High	High	High	High	High	High	0	0	3.852e-06	3.481e-11
High	[K].SYKMSMANR.[G]	1xAcetyl [K3]; 1xTMT6plex [N-Term]	Q8C196 1xAcetyl [K310]	0.000216394	0	1	1	4	Q8C196	Q8C196 [308-316]	1	1358.68	0	0.724	0.869	0.94	0.956	0.49	236435	171128	205580	222217	226094	115941		236435	295048	326837	344522	342567	180032	1.01025	0.963706					High	High	High	High	High	High	High	High	0	4.275e-05	7.485e-05	0.001119
High	[R].ILDIYHQEACNGCIISVGGQIPNNLAVPLYK.[N]	1xAcetyl [K31]; 2xCarbamidomethyl [C10; C13]; 1xTMT6plex [N-Term]	Q8C196 1xAcetyl [K1070]	4.30224e-08	0	1	1	6	Q8C196	Q8C196 [1040-1070]	0	3740.93	0	0.292	0.317	0.256	0.427	0.615	18632.5	5449.69	5901.37	4764.51	7960.34	11457.8		18632.5	9396.02	9382.15	7386.84	12061.1	17791.6	0.995426	0.990067					High	High	High	High	High	High	High	High	0	0	7.932e-05	3.195e-08
High	[K].LFAEAVQKSR.[T]	1xAcetyl [K8]; 1xTMT6plex [N-Term]	Q8C196 1xAcetyl [K1479]	3.99088e-05	0	1	1	6	Q8C196	Q8C196 [1472-1481]	1	1419.82	0	0.564	0.652	0.75	0.716	0.49	565954	319296	369029	424643	405435	277132		565954	550511	586691	658361	614296	430329	0.9999	0.999395					High	High	High	High	High	High	High	High	0	0	6.362e-05	0.0003434
High	[R].DSIFSNLIGQLDYKGFEK.[A]	1xAcetyl [K14]; 1xTMT6plex [K18]; 1xTMT6plex [N-Term]	Q8BMS1 1xAcetyl [K436]	5.63186e-11	0	1	1	16	Q8BMS1	Q8BMS1 [423-440]	1	2574.39	0	0.585	0.651	0.981	0.987	0.931	129590	75856.5	84387.5	127191	127935	120703	0	129590	130787	134161	197195	193841	187427	1.46618	4.24279e-05
High	[K].KMGLVDQLVEPLGPGIK.[S]	1xAcetyl [K1]; 1xTMT6plex [K17]; 1xTMT6plex [N-Term]	Q8BMS1 1xAcetyl [K214]	1.18445e-09	0	1	1	14	Q8BMS1	Q8BMS1 [214-230]	1	2294.36	0	0.53	0.61	0.909	0.872	0.929	148069	78530.5	90395.9	134613	129168	137502	0	148069	135397	143714	208702	195709	213512	1.44652	0.000607657
High	[R].ILQEGVDPKK.[L]	1xAcetyl [K9]; 1xTMT6plex [K10]; 1xTMT6plex [N-Term]	Q8BMS1 1xAcetyl [K569]	1.10164e-05	0	1	1	11	Q8BMS1	Q8BMS1 [561-570]	1	1626.98	0	0.54	0.628	0.814	0.81	0.766	933994	503995	586335	759844	756360	715045	0	933994	868957	932171	1.17805e+06	1.146e+06	1.11032e+06	1.25566	0.00129732
High	[K].KALTSFER.[D]	1xAcetyl [K1]; 1xTMT6plex [N-Term]	Q8BMS1 1xAcetyl [K415]	0.00210175	0.000106016	1	1	8	Q8BMS1	Q8BMS1 [415-422]	1	1222.7	0	0.598	0.706	1.234	1.073	1.149	1.04722e+06	625780	739591	1.292e+06	1.12334e+06	1.20285e+06	0	1.04722e+06	1.07893e+06	1.17582e+06	2.00309e+06	1.70203e+06	1.86778e+06	1.68775	0.00135831
High	[R].INSPNSKVNTLNK.[E]	1xAcetyl [K7]; 1xTMT6plex [K13]; 1xTMT6plex [N-Term]	Q8BMS1 1xAcetyl [K60]	2.97138e-09	0	1	1	22	Q8BMS1	Q8BMS1 [54-66]	1	1929.12	0	0.805	0.902	1.552	1.4	1.516	795667	640841	717494	1.23466e+06	1.11396e+06	1.20641e+06	0	795667	1.1049e+06	1.14069e+06	1.9142e+06	1.68782e+06	1.8733e+06	1.80035	0.00333987
High	[R].FVDLYGAQKVVDR.[L]	1xAcetyl [K9]; 1xTMT6plex [N-Term]	Q8BMS1 1xAcetyl [K728]	3.50622e-10	0	1	1	12	Q8BMS1	Q8BMS1 [720-732]	1	1780.98	0	0.489	0.59	0.762	0.837	0.777	291156	142430	171892	221827	243752	226270	0	291156	245570	273279	343917	369321	351352	1.3143	0.00511404
High	[K].TSKDTTASAVAVGLR.[Q]	1xAcetyl [K3]; 1xTMT6plex [N-Term]	Q8BMS1 1xAcetyl [K519]	9.19418e-12	0	1	1	12	Q8BMS1	Q8BMS1 [517-531]	1	1747.98	0	0.796	0.95	1.344	1.418	1.522	132944	105780	126253	178634	188459	202276	0	132944	182379	200720	276952	285544	314094	1.69867	0.00654925
High	[K].GLNDKVK.[K]	1xAcetyl [K5]; 1xTMT6plex [K7]; 1xTMT6plex [N-Term]	Q8BMS1 1xAcetyl [K411]	0.11395	0.00719216	1	1	4	Q8BMS1	Q8BMS1 [407-413]	1	1273.79	0	0.474	0.532	0.848	0.774	0.875	1.75833e+06	832988	935705	1491606	1361745	1.53841e+06	0	1.75833e+06	1.43619e+06	1.48761e+06	2.31257e+06	2063250	2.38884e+06	1.44478	0.00774958
High	[R].GQQQVFKGLNDK.[V]	1xAcetyl [K7]; 1xTMT6plex [K12]; 1xTMT6plex [N-Term]	Q8BMS1 1xAcetyl [K406]	1.81429e-07	0	1	1	10	Q8BMS1	Q8BMS1 [400-411]	1	1862.05	0	0.605	0.706	0.805	0.905	0.818	596071	360554	420894	479725	539449	487459	0	596071	621645	669148	743760	817348	756924	1.22851	0.00995075
High	[R].MFEKLEK.[S]	1xAcetyl [K4]; 1xTMT6plex [K7]; 1xTMT6plex [N-Term]	Q8BMS1 1xAcetyl [K129]	0.00874074	0.000569923	1	1	4	Q8BMS1	Q8BMS1 [126-132]	1	1424.82	0	0.671	0.759	1.078	1.039	0.918	140634	94382.7	106738	151597	146179	129140	0	140634	162729	169694	235034	221484	200529	1.38894	0.0100035
High	[K].NKFGAPQK.[N]	1xAcetyl [K2]; 1xTMT6plex [K8]; 1xTMT6plex [N-Term]	Q8BMS1 1xAcetyl [K353]	0.000732382	5.48835e-05	1	1	12	Q8BMS1	Q8BMS1 [352-359]	1	1389.83	0	0.783	0.975	1.793	1.52	1.319	298010	233235	290565	534314	452859	392937	0	298010	402130	461948	828394	686150	610150	1.82834	0.0159239
High	[K].TVEEKVK.[K]	1xAcetyl [K5]; 1xTMT6plex [K7]; 1xTMT6plex [N-Term]	Q8BMS1 1xAcetyl [K289]	0.00310849	0.000202279	1	1	6	Q8BMS1	Q8BMS1 [285-291]	1	1332.81	0	0.667	0.808	1.351	1.272	0.945	268289	179041	216696	362396	341145	253465	0	268289	308691	344510	561854	516886	393580	1.59776	0.0287294
High	[K].MQLLEIITTDKTSK.[D]	1xAcetyl [K11]; 1xTMT6plex [K14]; 1xTMT6plex [N-Term]	Q8BMS1 1xAcetyl [K516]	1.64593e-07	0	1	1	2	Q8BMS1	Q8BMS1 [506-519]	1	2121.22	0	0.549	0.707	0.76	0.848	0.736	27119.1	14876.2	19165	20607.1	23009.5	19972.6	0	27119.1	25648.6	30468.9	31949	34862.9	31013.3	1.17527	0.0572312
High	[K].QTKGLYPAPLK.[I]	1xAcetyl [K3]; 1xTMT6plex [K11]; 1xTMT6plex [N-Term]	Q8BMS1 1xAcetyl [K295]	6.84376e-06	0	1	1	8	Q8BMS1	Q8BMS1 [293-303]	1	1716.05	0	0.729	1.05	1.088	1.213	0.949	74201.5	54108.3	77914.9	80758.6	89987.7	70439.2	0	74201.5	93290.2	123871	125207	136345	109378	1.27309	0.182108
High	[K].GFYIYQEGSKNK.[S]	1xAcetyl [K10]; 1xTMT6plex [K12]; 1xTMT6plex [N-Term]	Q8BMS1 1xAcetyl [K644]	1.26264e-07	0	1	1	9	Q8BMS1	Q8BMS1 [635-646]	1	1934.04	0	0.432	0.451	0.663	0.605	0.589	281788	121610	127121	186747	170490	165843	0	281788	209673	202100	289530	258318	257520	1.16121	0.246743
High	[R].LPAKPEVSSDEDVQYR.[V]	1xAcetyl [K4]; 1xTMT6plex [N-Term]	Q8BMS1 1xAcetyl [K664]	1.48037e-06	0	1	1	8	Q8BMS1	Q8BMS1 [661-676]	0	2104.08	0	0.462	0.555	0.535	0.754	0.918	58735.9	27142.5	32608.6	31418.2	44258.5	53935	0	58735.9	46797.4	51842	48710.4	67058.4	83750	1.26779	0.259254
High	[K].VIIVVKDGPGFYTTR.[C]	1xAcetyl [K6]; 1xTMT6plex [N-Term]	Q8BMS1 1xAcetyl [K540]	3.86101e-08	0	1	1	6	Q8BMS1	Q8BMS1 [535-549]	1	1936.11	0	0.534	0.63	0.699	0.872	0.571	25749.9	13747.9	16219.9	17993	22444.8	14700.6	0	25749.9	23703.3	25786.8	27896.1	34007.3	22827	1.12613	0.392642
High	[K].TLLKDTTVTGLGR.[G]	1xAcetyl [K4]; 1xTMT6plex [N-Term]	Q8BMS1 1xAcetyl [K390]	6.33742e-09	0	1	1	4	Q8BMS1	Q8BMS1 [387-399]	1	1645.97	0	0.634	0.981	0.984	1.098	0.681	68235.2	43243.5	66941.7	67158.2	74923	46483.9	0	68235.2	74557.7	106426	104121	113520	72180	1.16292	0.475613
High	[K].GLYPAPLKIIDAVK.[A]	1xAcetyl [K8]; 1xTMT6plex [K14]; 1xTMT6plex [N-Term]	Q8BMS1 1xAcetyl [K303]	1.1566e-05	0	1	1	10	Q8BMS1	Q8BMS1 [296-309]	1	1998.24	0	0.392	0.514	0.6	0.638	0.526	148730	58251.3	76516.6	89252.1	94959.8	78258.5	0	148730	100433	121648	138375	143878	121519	1.08889	0.517809
High	[K].ALMGLYNGQVLCK.[K]	1xAcetyl [K13]; 1xCarbamidomethyl [C12]; 1xTMT6plex [N-Term]	Q8BMS1 1xAcetyl [K350]	2.52919e-06	0	1	1	4	Q8BMS1	Q8BMS1 [338-350]	0	1737.92	0	1.073	1.049	0.468	1.162	2.631	3444.41	3697.34	3614.1	1610.71	4003.22	9061.94	0	3444.41	6374.72	5745.79	2497.23	6065.49	14071.3	1.45417	0.54163
High	[K].ADMVIEAVFEDLGVKHK.[V]	1xAcetyl [K15]; 1xTMT6plex [K17]; 1xTMT6plex [N-Term]	Q8BMS1 1xAcetyl [K455]	2.33161e-11	0	1	1	12	Q8BMS1	Q8BMS1 [441-457]	1	2401.32	0	0.474	0.622	0.839	0.833	0.421	42811.9	20293.1	26648.5	35927.1	35655.2	18025	0	42811.9	34988.1	42366.5	55700.9	54023	27989.1	1.14602	0.564439
High	[K].FGELALTKESK.[A]	1xAcetyl [K8]; 1xTMT6plex [K11]; 1xTMT6plex [N-Term]	Q8BMS1 1xAcetyl [K334]	2.59854e-06	0	1	1	4	Q8BMS1	Q8BMS1 [327-337]	1	1723	0	0.576	0.838	1.21	0.861	0.483	66972.1	38576.3	56143.5	81028.9	57675.8	32354.6	0	66972.1	66510.8	89258.4	125626	87387.6	50240.1	1.18188	0.588981
High	[K].RPEKVIGMHYFSPVDK.[M]	1xAcetyl [K4]; 1xTMT6plex [K16]; 1xTMT6plex [N-Term]	Q8BMS1 1xAcetyl [K493]	3.20895e-06	0	1	1	4	Q8BMS1	Q8BMS1 [490-505]	1	2403.33	0	0.434	0.547	0.602	0.628	0.545	82938.6	35966.4	45355.9	49931.8	52093.9	45223.9	0	82938.6	62011	72107.9	77413.6	78930.1	70223.5	1.04381	0.656693
High	[K].IIDAVKAGLEQGSDAGYLAESQK.[F]	1xAcetyl [K6]; 1xTMT6plex [K23]; 1xTMT6plex [N-Term]	Q8BMS1 1xAcetyl [K309]	1.65816e-11	0	1	1	8	Q8BMS1	Q8BMS1 [304-326]	1	2863.55	0	0.689	0.662	0.648	0.944	0.299	11891.3	8189.9	7867.07	7709.64	11228.1	3557.3	0	11891.3	14120.5	12507.3	11952.9	17012.3	5523.75	0.895375	0.712145
High	[K].VLKEVESVTPEHCIFASNTSALPINQIAAVSK.[R]	1xAcetyl [K3]; 1xCarbamidomethyl [C13]; 1xTMT6plex [K32]; 1xTMT6plex [N-Term]	Q8BMS1 1xAcetyl [K460]	1.17546e-10	0	1	1	14	Q8BMS1	Q8BMS1 [458-489]	1	3953.15	0	0.24	0.213	0.331	0.348	0.308	299460	71871.7	63782.9	99060.1	104290	92316.3	0	299460	123917	101404	153582	158015	143348	0.866924	0.729492
High	[R].QQVYKTVEEK.[V]	1xAcetyl [K5]; 1xTMT6plex [K10]; 1xTMT6plex [N-Term]	Q8BMS1 1xAcetyl [K284]	5.51209e-06	0	1	1	6	Q8BMS1	Q8BMS1 [280-289]	1	1751.99	0	0.681	1.095	1.048	1.239	0.502	92528.8	63005.5	101361	97004	114688	46411.7	0	92528.8	108630	161147	150394	173770	72067.9	1.09364	0.775599
High	[K].ESKALMGLYNGQVLCK.[K]	1xAcetyl [K3]; 1xCarbamidomethyl [C15]; 1xTMT6plex [K16]; 1xTMT6plex [N-Term]	Q8BMS1 1xAcetyl [K337]	6.20174e-09	0	1	1	2	Q8BMS1	Q8BMS1 [335-350]	1	2311.26	0	0.575	0.965	0.845	1.005	0.58	31678.3	18230.3	30573.2	26764.8	31848.6	18388	0	31678.3	31431.5	48606.1	41495.9	48255.5	28552.9	1.05897	0.799877
High	[R].LPKMVGVPAAFDMMLTGR.[N]	1xAcetyl [K3]; 1xTMT6plex [N-Term]	Q8BMS1 1xAcetyl [K190]	0.000154887	0	1	1	4	Q8BMS1	Q8BMS1 [188-205]	1	2205.18	0	0.425	0.427	0.684	0.415	0.546	3333.56	1416.34	1423.5	2281.24	1383.82	1819.82	0	3333.56	2441.97	2263.12	3536.8	2096.7	2825.8	1.05233	0.804934
High	[K].QMVSKGFLGR.[K]	1xAcetyl [K5]; 1xTMT6plex [N-Term]	Q8BMS1 1xAcetyl [K625]	1.61746e-05	0	1	1	4	Q8BMS1	Q8BMS1 [621-630]	1	1393.78	0	0.703	1.115	0.931	1.234	0.572	134229	94313.4	149648	124997	165661	76757	0	134229	162609	237914	193794	251002	119188	1.05466	0.852448
High	[R].KTVLGVPEVLLGILPGAGGTQR.[L]	1xAcetyl [K1]; 1xTMT6plex [N-Term]	Q8BMS1 1xAcetyl [K166]	5.53014e-07	0	1	1	4	Q8BMS1	Q8BMS1 [166-187]	1	2446.46	0	0.601	0.884	0.83	0.882	0.485	6453.65	3878.39	5706.8	5357.53	5692.66	3129.01	0	6453.65	6686.89	9072.81	8306.24	8625.24	4858.71	0.980951	0.928068
High	[K].VIGMHYFSPVDK.[M]	1xAcetyl [K12]; 1xTMT6plex [N-Term]	Q8BMS1 1xAcetyl [K505]	0.000139039	0	1	1	6	Q8BMS1	Q8BMS1 [494-505]	0	1663.87	0	0.509	0.514	0.445	0.532	0.78	15963.6	8123.73	8199.5	7109.11	8484.71	12447.4	0	15963.6	14006.4	13035.8	11021.9	12855.6	19328.3	1.00465	0.981226
High	[R].HIVKEFK.[R]	1xAcetyl [K4]; 1xTMT6plex [K7]; 1xTMT6plex [N-Term]	P38647 1xAcetyl [K288]	0.0041971	0.000299754	1	1	18	P38647	P38647 [285-291]	1	1400.87	0	0.671	0.753	1.1	1.035	1.021	1.06038e+06	712027	798946	1.16677e+06	1.0974e+06	1.08274e+06	0	1.06038e+06	1.22763e+06	1.27018e+06	1.80895e+06	1.66273e+06	1.68127e+06	1.44819	0.00251935
High	[R].QATKDAGQISGLNVLR.[V]	1xAcetyl [K4]; 1xTMT6plex [N-Term]	P38647 1xAcetyl [K206]	1.06168e-12	0	1	1	6	P38647	P38647 [203-218]	1	1942.09	0	0.651	0.733	0.92	0.966	0.885	99760.8	64947.1	73137.1	91781.3	96330.3	88287.7	0	99760.8	111978	116275	142297	145955	137093	1.29673	0.00434138
High	[K].LKEEISK.[M]	1xAcetyl [K2]; 1xTMT6plex [K7]; 1xTMT6plex [N-Term]	P38647 1xAcetyl [K612]	0.0491243	0.00317223	1	1	8	P38647	P38647 [611-617]	1	1346.83	0	0.528	0.578	0.845	0.86	1.043	800201	422389	462615	675924	688090	834254	0	800201	728256	735477	1.04794e+06	1.04256e+06	1.29543e+06	1.4956	0.0124041
High	[K].NAEKYAEEDR.[R]	1xAcetyl [K4]; 1xTMT6plex [N-Term]	P38647 1xAcetyl [K567]	1.11362e-05	0	1	1	4	P38647	P38647 [564-573]	1	1495.72	0	0.986	1.231	2.089	1.728	1.684	19507.6	19237.5	24014.1	40759.2	33699.5	32846.7	0	19507.6	33168.1	38178.2	63192.6	51059.9	51004.2	1.81893	0.0228339
High	[K].RETGVDLTKDNMALQR.[V]	1xAcetyl [K9]; 1xTMT6plex [N-Term]	P38647 1xAcetyl [K300]	4.34378e-11	0	1	1	8	P38647	P38647 [292-307]	2	2118.12	0	0.661	0.811	0.891	1.031	1.007	54243.8	35828.1	43986.5	48349.4	55903.5	54623.6	0	54243.8	61772.6	69930.9	74960.3	84702.3	84819.3	1.31479	0.025041
High	[K].DTKNVPFK.[I]	1xAcetyl [K3]; 1xTMT6plex [K8]; 1xTMT6plex [N-Term]	P38647 1xAcetyl [K138]	0.00762934	0.000569923	1	1	6	P38647	P38647 [136-143]	1	1448.85	0	0.445	0.558	0.949	0.796	0.714	453456	201872	253135	430327	361131	323668	0	453456	348055	402441	667174	547169	502590	1.42608	0.0416325
High	[R].YDDPEVQKDTK.[N]	1xAcetyl [K8]; 1xTMT6plex [K11]; 1xTMT6plex [N-Term]	P38647 1xAcetyl [K135]	0.00081067	5.48835e-05	1	1	6	P38647	P38647 [128-138]	1	1837.96	0	0.42	0.494	0.825	0.67	0.785	123183	51795.6	60861.9	101621	82514.3	96736.2	0	123183	89302.8	96759.7	157552	125022	150211	1.39948	0.0444513
High	[R].VINEPTAAALAYGLDKSEDK.[V]	1xAcetyl [K16]; 1xTMT6plex [K20]; 1xTMT6plex [N-Term]	P38647 1xAcetyl [K234]	2.28901e-12	0	1	1	4	P38647	P38647 [219-238]	1	2605.41	0	0.552	0.639	0.682	0.841	0.876	59997.6	33114.1	38351.3	40937.2	50430	52579.9	0	59997.6	57093.3	60971.9	63468.6	76409.1	81645.7	1.24407	0.0587101
High	[R].ALLAGKDSETGENIR.[Q]	1xAcetyl [K6]; 1xTMT6plex [N-Term]	P38647 1xAcetyl [K625]	1.04817e-08	0	1	1	4	P38647	P38647 [620-634]	1	1844.99	0	0.522	0.573	0.704	0.723	0.638	51279.4	26756.9	29385.3	36108.2	37082	32690.8	0	51279.4	46132.6	46717.4	55981.7	56184.8	50762	1.13043	0.059872
High	[K].HLNMKLTR.[A]	1xAcetyl [K5]; 1xTMT6plex [N-Term]	P38647 1xAcetyl [K345]	0.00375806	0.000202279	1	1	2	P38647	P38647 [341-348]	1	1283.75	0	0.845	0.941	1.091	1.166	1.066	27711.6	23407.7	26080.1	30225	32309.1	29531.5	0	27711.6	40358	41462.8	46860.4	48953.1	45856.4	1.29341	0.0761386
High	[K].QAKVLENAEGAR.[T]	1xAcetyl [K3]; 1xTMT6plex [N-Term]	P38647 1xAcetyl [K76]	1.05048e-07	0	1	1	4	P38647	P38647 [74-85]	1	1556.86	0	0.523	0.915	0.945	1.153	0.871	12129	6338.43	11092.2	11458.2	13982.5	10558.6	0	12129	10928.3	17634.6	17764.7	21185.5	16395.4	1.36011	0.123333
High	[R].AQFEGIVTDLIKR.[T]	1xAcetyl [K12]; 1xTMT6plex [N-Term]	P38647 1xAcetyl [K360]	4.34378e-11	0	1	1	12	P38647	P38647 [349-361]	1	1761.01	0	0.417	0.484	0.601	0.646	0.66	148744	61954.8	71958	89436.3	96159.4	98157	0	148744	106819	114401	138661	145696	152418	1.18059	0.174255
High	[K].NVPFKIVR.[A]	1xAcetyl [K5]; 1xTMT6plex [N-Term]	P38647 1xAcetyl [K143]	0.0122156	0.000695781	1	1	2	P38647	P38647 [139-146]	1	1243.77	0	0.988	1.29	1.409	1.544	1.178	74080.3	73224.5	95537.8	104369	114399	87253.8	0	74080.3	126249	151888	161812	173332	135487	1.3362	0.196355
High	[K].MKETAENYLGHTAK.[N]	1xAcetyl [K2]; 1xTMT6plex [K14]; 1xTMT6plex [N-Term]	P38647 1xAcetyl [K175]	8.39644e-09	0	1	1	4	P38647	P38647 [174-187]	1	2093.11	0	0.465	0.541	0.61	0.78	1.234	93153.8	43349.6	50397.6	56825.1	72640.5	114970	0	93153.8	74740.6	80123.4	88101	110061	178525	1.51879	0.197395
High	[R].MPKVQQTVQDLFGR.[A]	1xAcetyl [K3]; 1xTMT6plex [N-Term]	P38647 1xAcetyl [K394]	1.3043e-07	0	1	1	10	P38647	P38647 [392-405]	1	1918.04	0	0.536	0.581	0.588	0.474	0.59	37061	19862	21536.1	21776	17569	21852.6	0	37061	34244.8	34238.6	33761.3	26619.8	33932.5	0.893592	0.221327
High	[K].MEEFKDQLPADECNK.[L]	1xAcetyl [K5]; 1xCarbamidomethyl [C13]; 1xOxidation [M1]; 1xTMT6plex [K15]; 1xTMT6plex [N-Term]	P38647 1xAcetyl [K600]	6.20876e-06	0	1	1	2	P38647	P38647 [596-610]	1	2370.14	0	0.481	0.473	0.617	0.639	1.032	25195.8	12126.1	11914.6	15554.5	16109.9	26000.9	0	25195.8	20907	18942.1	24115.5	24408.9	40374.1	1.36673	0.234124
High	[R].QAVTNPNNTFYATK.[R]	1xAcetyl [K14]; 1xTMT6plex [N-Term]	P38647 1xAcetyl [K121]	4.53664e-06	0	1	1	2	P38647	P38647 [108-121]	0	1839.94	0	0.38	0.778	0.553	1.18	3.563	5136.05	1950.55	3996.2	2838.96	6062.95	18297.6	0	5136.05	3363.02	6353.27	4401.48	9186.29	28412.4	2.82785	0.287855
High	[K].ETAENYLGHTAKNAVITVPAYFNDSQR.[Q]	1xAcetyl [K12]; 1xTMT6plex [N-Term]	P38647 1xAcetyl [K187]	1.76373e-10	0	1	1	8	P38647	P38647 [176-202]	1	3280.64	0	0.282	0.583	0.706	0.61	0.505	20400.3	5748.87	11889.2	14403.8	12440.6	10307.7	0	20400.3	9911.84	18901.7	22331.5	18849.4	16005.8	1.162	0.517764
High	[K].KSQVFSTAADGQTQVEIK.[V]	1xAcetyl [K1]; 1xTMT6plex [K18]; 1xTMT6plex [N-Term]	P38647 1xAcetyl [K468]	1.04251e-08	0	1	1	4	P38647	P38647 [468-485]	1	2437.33	0	0.691	0.823	0.671	0.836	0.603	18979.4	13117.7	15614.2	12740.7	15876.2	11441.9	0	18979.4	22616.7	24823.9	19753	24054.8	17767	0.927051	0.556357
High	[R].EMAGDNKLLGQFTLIGIPPAPR.[G]	1xAcetyl [K7]; 1xTMT6plex [N-Term]	P38647 1xAcetyl [K498]	0.00307585	0.000202279	1	1	2	P38647	P38647 [492-513]	1	2609.43	0	0.221	0.178	0.324	0.235	0.324	7765.54	1713	1381.28	2514.48	1823.12	2515.14	0	7765.54	2953.46	2196	3898.42	2762.3	3905.5	0.818136	0.683579
High	[R].QAASSLQQASLKLFEMAYK.[K]	1xAcetyl [K12]; 1xTMT6plex [K19]; 1xTMT6plex [N-Term]	P38647 1xAcetyl [K646]	1.5406e-05	0	1	1	4	P38647	P38647 [635-653]	1	2614.43	0	0.333	0.565	0.626	0.494	0.527	10563.6	3519.52	5965.87	6612.75	5219.74	5570.95	0	10563.6	6068.14	9484.69	10252.3	7908.69	8650.55	1.02662	0.886306
High	[K].AMQDAEVSKSDIGEVILVGGMTR.[M]	1xAcetyl [K9]; 1xTMT6plex [N-Term]	P38647 1xAcetyl [K377]	7.21613e-09	0	1	1	4	P38647	P38647 [369-391]	1	2677.37	0	0.442	0.862	0.559	0.777	0.731	7925.13	3504.02	6835.29	4428.1	6156.06	5790.13	0	7925.13	6041.41	10866.9	6865.27	9327.36	8990.89	1.0141	0.945421
High	[R].LTSDSVKLAK.[Q]	1xAcetyl [K7]; 1xTMT6plex [K10]; 1xTMT6plex [N-Term]	Q05920 1xAcetyl [K297]	1.45654e-06	0	1	1	4	Q05920	Q05920 [291-300]	1	1561.96	0	0.561	0.695	0.871	0.93	0.876	54043.8	30340.1	37537.6	47086.9	50246.3	47341	0	54043.8	52310.4	59678.2	73003	76130.7	73510.9	1.34097	0.0014729
High	[K].QVGYENAGTVEFLVDKHGK.[H]	1xAcetyl [K16]; 1xTMT6plex [K19]; 1xTMT6plex [N-Term]	Q05920 1xAcetyl [K316]	7.03753e-13	0	1	1	18	Q05920	Q05920 [301-319]	1	2591.39	0	0.506	0.57	0.752	0.773	0.756	383332	194154	218615	288382	296209	289882	0	383332	334748	347559	447104	448801	450128	1.26312	0.00303007
High	[R].IEGRPGASLPPLNLKELEK.[D]	1xAcetyl [K15]; 1xTMT6plex [K19]; 1xTMT6plex [N-Term]	Q05920 1xAcetyl [K988]	1.63507e-10	0	1	1	6	Q05920	Q05920 [974-992]	1	2561.51	0	0.504	0.567	0.753	0.82	0.8	97587.7	49144.2	55312	73467.7	80050	78088	0	97587.7	84731.4	87936.4	113903	121288	121255	1.31892	0.00329164
High	[R].SILVKDTQAMK.[E]	1xAcetyl [K5]; 1xTMT6plex [K11]; 1xTMT6plex [N-Term]	Q05920 1xAcetyl [K1090]	3.28255e-08	0	1	1	10	Q05920	Q05920 [1086-1096]	1	1734.02	0	0.527	0.611	0.955	0.817	0.879	384983	203062	235212	367671	314629	338547	0	384983	350106	373946	570032	476710	525694	1.41784	0.00586852
High	[K].HGKHYFIEVNSR.[L]	1xAcetyl [K3]; 1xTMT6plex [N-Term]	Q05920 1xAcetyl [K319]	1.33848e-05	0	1	1	14	Q05920	Q05920 [317-328]	1	1757.93	0	0.568	0.613	0.821	0.78	0.718	58098.3	32985	35595.9	47697.6	45313.6	41697.6	0	58098.3	56870.6	56591.2	73949.7	68656.9	64747.9	1.20864	0.0116106
High	[R].QKADEAYLIGR.[G]	1xAcetyl [K2]; 1xTMT6plex [N-Term]	Q05920 1xAcetyl [K79]	2.98452e-07	0	1	1	4	Q05920	Q05920 [78-88]	1	1534.84	0	0.574	0.648	1.037	0.759	0.971	125908	72253.4	81602.6	130566	95605.7	122296	0	125908	124575	129734	202428	144857	189900	1.41284	0.040676
High	[K].VAAGDKVAK.[G]	1xAcetyl [K6]; 1xTMT6plex [K9]; 1xTMT6plex [N-Term]	Q05920 1xAcetyl [K1130]	8.83351e-05	0	1	1	2	Q05920	Q05920 [1125-1133]	1	1358.84	0	0.497	0.671	0.981	0.762	0.808	138718	68914.4	93057	136038	105727	112023	0	138718	118818	147944	210912	160192	173949	1.34422	0.0556953
High	[R].GLAPVQAYLHIPDIIKVAK.[E]	1xAcetyl [K16]; 1xTMT6plex [K19]; 1xTMT6plex [N-Term]	Q05920 1xAcetyl [K104]	8.26948e-11	0	1	1	10	Q05920	Q05920 [89-107]	1	2546.55	0	0.442	0.552	0.675	0.682	0.662	82008.5	36258.2	45292.5	55326.9	55892.6	54253.4	0	82008.5	62514.2	72007.2	85778.1	84685.8	84244.3	1.17632	0.0872792
High	[K].VAKENGVDAVHPGYGFLSER.[A]	1xAcetyl [K3]; 1xTMT6plex [N-Term]	Q05920 1xAcetyl [K107]	2.87986e-06	0	1	1	2	Q05920	Q05920 [105-124]	1	2416.25	0	0.513	0.526	0.45	0.555	0.483	12737.3	6539.81	6696.01	5733.02	7072.81	6155.32	0	12737.3	11275.5	10645.5	8888.4	10716.4	9557.95	0.841434	0.0886497
High	[R].GANAVGYTNYPDNVVFKFCEVAK.[E]	1xAcetyl [K17]; 1xCarbamidomethyl [C19]; 1xTMT6plex [K23]; 1xTMT6plex [N-Term]	Q05920 1xAcetyl [K661]	6.64697e-07	0	1	1	2	Q05920	Q05920 [645-667]	1	3063.57	0	0.571	0.557	0.743	0.743	0.632	23877.3	13632.4	13300	17749.9	17739.2	15100.7	0	23877.3	23504.1	21144.7	27519.2	26877.6	23448.3	1.13599	0.111503
High	[K].ELEKDLIDR.[H]	1xAcetyl [K4]; 1xTMT6plex [N-Term]	Q05920 1xAcetyl [K992]	0.000469519	0	1	1	10	Q05920	Q05920 [989-997]	1	1401.78	0	0.412	0.466	0.697	0.645	0.986	1.04095e+06	428568	484857	725226	671714	1.02622e+06	0	1.04095e+06	738910	770838	1.12438e+06	1.01775e+06	1.5935e+06	1.46455	0.121026
High	[R].RLEYKPIK.[K]	1xAcetyl [K5]; 1xTMT6plex [K8]; 1xTMT6plex [N-Term]	Q05920 1xAcetyl [K35]	0.000331128	0	1	1	3	Q05920	Q05920 [31-38]	1	1546.97	0	0.492	0.519	0.964	1.049	2.409	191956	94381.6	99533.7	184977	201355	462488	0	191956	162727	158241	286787	305083	718149	2.55402	0.133085
High	[R].THDLKK.[I]	1xAcetyl [K5]; 1xTMT6plex [K6]; 1xTMT6plex [N-Term]	Q05920 1xAcetyl [K588]	0.01905	0.0011238	1	1	7	Q05920	Q05920 [584-589]	1	1241.76	0	0.769	1.187	1.296	1.647	3.38	37175.6	28579.1	44118	48188.9	61217.3	125651	0	37175.6	49274.3	70140	74711.5	92753.5	195110	2.31545	0.150746
High	[K].VIDIKVAAGDK.[V]	1xAcetyl [K5]; 1xTMT6plex [K11]; 1xTMT6plex [N-Term]	Q05920 1xAcetyl [K1124]	9.49949e-07	0	1	1	4	Q05920	Q05920 [1120-1130]	1	1629	0	0.522	0.759	0.693	0.842	1.043	165596	86417.8	125667	114699	139385	172746	0	165596	148996	199789	177828	211190	268239	1.27776	0.191536
High	[K].AYVEANQMLGDLIK.[V]	1xAcetyl [K14]; 1xTMT6plex [N-Term]	Q05920 1xAcetyl [K906]	0.000233353	0	1	1	4	Q05920	Q05920 [893-906]	0	1835.98	0	0.554	0.567	0.62	0.72	1.01	12913	7147.59	7324.86	8011.86	9300.34	13047.6	0	12913	12323.4	11645.2	12421.5	14091.4	20260.2	1.26819	0.243389
High	[K].IAPYVAHNFNK.[L]	1xAcetyl [K11]; 1xTMT6plex [N-Term]	Q05920 1xAcetyl [K600]	8.05831e-05	0	1	1	4	Q05920	Q05920 [590-600]	0	1544.84	0	0.562	0.626	0.526	0.932	1.935	19822.4	11140.3	12411.2	10436	18470.5	38359.2	0	19822.4	19207.5	19731.6	16179.9	27985.6	59563.9	1.76526	0.31154
High	[K].VIAHGKDHPTAATK.[M]	1xAcetyl [K6]; 1xTMT6plex [K14]; 1xTMT6plex [N-Term]	Q05920 1xAcetyl [K434]	4.53664e-06	0	1	1	6	Q05920	Q05920 [429-442]	1	1946.12	0	0.16	0.079	0.106	0.118	0.088	66438.2	10659.8	5223	7074.6	7839.35	5868.14	0	66438.2	18378.9	8303.66	10968.4	11877.8	9112.02	0.343191	0.319592
High	[K].EMHFHPKALK.[D]	1xAcetyl [K7]; 1xTMT6plex [K10]; 1xTMT6plex [N-Term]	Q05920 1xAcetyl [K1103]	0.000258504	0	1	1	6	Q05920	Q05920 [1097-1106]	1	1737.99	0	0.479	0.63	0.622	0.574	0.429	112888	54035	71067.7	70212.6	64789.3	48409.9	0	112888	93163.8	112985	108857	98165.5	75170.7	0.884516	0.361269
High	[K].DTQAMKEMHFHPK.[A]	1xAcetyl [K6]; 1xTMT6plex [K13]; 1xTMT6plex [N-Term]	Q05920 1xAcetyl [K1096]	2.39599e-06	0	1	1	3	Q05920	Q05920 [1091-1103]	1	2100.08	0	0.59	0.824	0.98	0.842	0.668	58168	34345.2	47946.4	56976.5	48962	38833.5	0	58168	59215.8	76226.4	88335.7	74184.9	60300.4	1.15087	0.384814
High	[R].HQKVVEIAPATHLDPQLR.[S]	1xAcetyl [K3]; 1xTMT6plex [N-Term]	Q05920 1xAcetyl [K273]	1.18066e-08	0	1	1	2	Q05920	Q05920 [271-288]	1	2323.31	0	0.807	1.027	0.871	0.89	0.535	22158.2	17889.3	22751	19309	19728.3	11865.4	0	22158.2	30843.7	36170.1	29936.5	29891.3	18424.5	0.877543	0.551036
High	[K].KIAPYVAHNFNK.[L]	1xAcetyl [K1]; 1xTMT6plex [K12]; 1xTMT6plex [N-Term]	Q05920 1xAcetyl [K589]	5.60826e-08	0	1	1	2	Q05920	Q05920 [589-600]	1	1902.1	0	0.443	0.585	0.563	0.634	0.42	58968.1	26136.5	34497	33222.4	37405.3	24789.5	0	58968.1	45062.9	54844.3	51507.6	56674.7	38493	0.923211	0.582112
High	[K].DMAGLLKPAACTMLVSSLR.[D]	1xAcetyl [K7]; 1xCarbamidomethyl [C11]; 1xTMT6plex [N-Term]	Q05920 1xAcetyl [K748]	3.93678e-09	0	1	1	6	Q05920	Q05920 [742-760]	0	2305.23	0	0.593	0.675	0.453	0.687	1.242	23576.6	13978.2	15918.4	10690.1	16199.8	29274.5	0	23576.6	24100.3	25307.4	16573.8	24545.1	45457.3	1.18623	0.627251
High	[K].GQIGAPMPGKVIDIK.[V]	1xAcetyl [K10]; 1xTMT6plex [K15]; 1xTMT6plex [N-Term]	Q05920 1xAcetyl [K1119]	1.39484e-06	0	1	1	6	Q05920	Q05920 [1110-1124]	1	2024.2	0	0.473	0.52	0.539	0.615	0.491	114050	53924.6	59286.2	61517.2	70143.4	56016.1	0	114050	92973.4	94254.6	95375.5	106278	86981.6	0.958034	0.657618
High	[R].GKTLHIK.[A]	1xAcetyl [K2]; 1xTMT6plex [K7]; 1xTMT6plex [N-Term]	Q05920 1xAcetyl [K1056]	0.0218136	0.00124075	1	1	8	Q05920	Q05920 [1055-1061]	1	1296.84	0	0.384	0.427	0.573	0.464	0.573	1.02917e+06	395587	439283	589978	477480	589513	0	1.02917e+06	682046	698383	914694	723455	915393	1.05974	0.730525
High	[K].FCEVAKENGMDVFR.[V]	1xAcetyl [K6]; 1xCarbamidomethyl [C2]; 1xTMT6plex [N-Term]	Q05920 1xAcetyl [K667]	2.03461e-09	0	1	1	4	Q05920	Q05920 [662-675]	1	1972.95	0	0.799	1.186	0.822	1.07	0.849	42838.4	34237.1	50808.9	35205.2	45840.1	36369.9	0	42838.4	59029.5	80777.3	54581.7	69454.7	56475	0.988318	0.955372
High	[R].TKYSLEYYMGLAEELVR.[A]	1xAcetyl [K2]; 1xTMT6plex [N-Term]	Q05920 1xAcetyl [K717]	3.24722e-08	0	1	1	2	Q05920	Q05920 [716-732]	1	2336.2	0	0.749	0.301	0.669	0.67	0.466	3608.65	2704.07	1086.58	2413.79	2419.21	1680	0	3608.65	4662.2	1727.48	3742.31	3665.48	2608.7	1.00182	0.995134
High	[K].LVSSVSDLPKR.[L]	1xAcetyl [K10]; 1xTMT6plex [N-Term]	P54869 1xAcetyl [K447]	2.58935e-05	0	1	1	6	P54869	P54869 [438-448]	1	1471.87	0	0.554	0.63	0.908	0.8	0.906	113058	62622.2	71240.9	102663	90441.5	102378	0	113058	107969	113261	159167	137033	158972	1.36162	0.00592907
High	[K].ALLKASLDMFNQK.[T]	1xAcetyl [K4]; 1xTMT6plex [K13]; 1xTMT6plex [N-Term]	P54869 1xAcetyl [K358]	2.92646e-11	0	1	1	8	P54869	P54869 [355-367]	1	1979.14	0	0.54	0.644	0.943	0.75	0.889	328858	177742	211703	310040	246633	292272	0	328858	306452	336570	480681	373687	453839	1.34606	0.0283541
High	[K].MVQKSLAR.[L]	1xAcetyl [K4]; 1xTMT6plex [N-Term]	P54869 1xAcetyl [K310]	0.00190033	0.000106016	1	1	6	P54869	P54869 [307-314]	1	1203.71	0	0.719	0.924	1.454	1.07	1.423	2.41023e+06	1.73256e+06	2.22816e+06	3.50417e+06	2.5781e+06	3.43044e+06	0	2.41023e+06	2.98718e+06	3.54239e+06	5.43283e+06	3.90622e+06	5.32678e+06	1.64051	0.0319547
High	[K].LEETYTNKDVDKALLK.[A]	2xAcetyl [K8; K12]; 1xTMT6plex [K16]; 1xTMT6plex [N-Term]	P54869 2xAcetyl [K350; K354]	3.63794e-08	0	1	1	2	P54869	P54869 [343-358]	2	2422.35	0	0.6	0.696	0.877	0.794	0.764	23970.9	14371.6	16682	21014.7	19043.7	18325.1	0	23970.9	24778.6	26521.5	32581	28854	28455.1	1.19422	0.0323319
High	[R].VSKDASPGSPLEK.[L]	1xAcetyl [K3]; 1xTMT6plex [K13]; 1xTMT6plex [N-Term]	P54869 1xAcetyl [K427]	4.56125e-06	0	1	1	12	P54869	P54869 [425-437]	1	1815.03	0	0.553	0.691	1.086	0.815	0.9	853672	472327	589772	926904	695676	768097	0	853672	814356	937634	1.43706e+06	1.05406e+06	1.1927e+06	1.41377	0.0379165
High	[K].FNNVEAGKYTVGLGQTR.[M]	1xAcetyl [K8]; 1xTMT6plex [N-Term]	P54869 1xAcetyl [K83]	2.63475e-12	0	1	1	6	P54869	P54869 [76-92]	1	2125.12	0	0.908	1.047	1.444	1.27	1.66	148868	135121	155931	215021	189059	247188	0	148868	232967	247902	333366	286452	383832	1.59376	0.0404463
High	[R].TKLPWDAVGR.[L]	1xAcetyl [K2]; 1xTMT6plex [N-Term]	P54869 1xAcetyl [K118]	0.000225929	0	1	1	6	P54869	P54869 [117-126]	1	1413.81	0	0.839	1.052	1.585	1.383	2.282	547454	459550	576028	867930	757346	1.24925e+06	0	547454	792328	915784	1.34563e+06	1.14749e+06	1.93983e+06	1.96534	0.0500554
High	[R].LMFNDFLSSSSDKQNNLYK.[G]	1xAcetyl [K13]; 1xTMT6plex [K19]; 1xTMT6plex [N-Term]	P54869 1xAcetyl [K327]	3.44977e-10	0	1	1	6	P54869	P54869 [315-333]	1	2751.41	0	0.636	0.628	0.889	0.768	1.126	124422	79163.4	78198.2	110551	95514.2	140140	0	124422	136489	124321	171397	144718	217609	1.38546	0.084417
High	[K].DVDKALLK.[A]	1xAcetyl [K4]; 1xTMT6plex [K8]; 1xTMT6plex [N-Term]	P54869 1xAcetyl [K354]	0.00493929	0.000347382	1	1	6	P54869	P54869 [351-358]	1	1401.87	0	0.443	0.551	1.345	0.79	0.84	4.50999e+06	1.99916e+06	2.4832e+06	6.06695e+06	3.5611e+06	3.78624e+06	0	4.50999e+06	3.44683e+06	3.94786e+06	9.40613e+06	5.39561e+06	5.87926e+06	1.73722	0.0877352
High	[K].DASPGSPLEKLVSSVSDLPK.[R]	1xAcetyl [K10]; 1xTMT6plex [K20]; 1xTMT6plex [N-Term]	P54869 1xAcetyl [K437]	3.02969e-10	0	1	1	26	P54869	P54869 [428-447]	1	2526.41	0	0.447	0.53	1.158	0.718	0.762	362880	162328	192380	420249	260625	276677	0	362880	279876	305850	651548	394886	429622	1.55603	0.104607
High	[R].EQFYHKVNFSPPGDTSNLFPGTWYLER.[V]	1xAcetyl [K6]; 1xTMT6plex [N-Term]	P54869 1xAcetyl [K473]	1.91897e-11	0	1	1	12	P54869	P54869 [468-494]	1	3500.71	0	0.512	0.44	0.457	0.461	0.382	40295.9	20627.4	17744.3	18400.4	18576.5	15377.3	0	40295.9	35564.5	28210.3	28527.7	28146.2	23877.8	0.77401	0.109337
High	[K].KIQNQWK.[Q]	1xAcetyl [K1]; 1xTMT6plex [K7]; 1xTMT6plex [N-Term]	P54869 1xAcetyl [K276]	0.00493929	0.000347382	1	1	10	P54869	P54869 [276-282]	1	1444.87	0	0.686	0.834	0.898	0.946	1.397	791670	543098	659927	710706	748537	1.10603e+06	0	791670	936377	1.04917e+06	1.10187e+06	1.13415e+06	1.71743e+06	1.42353	0.140118
High	[R].GTHMENAYDFYKPNLASEYPLVDGK.[L]	1xAcetyl [K12]; 1xTMT6plex [K25]; 1xTMT6plex [N-Term]	P54869 1xAcetyl [K243]	3.74514e-12	0	1	1	6	P54869	P54869 [232-256]	0	3359.67	0	0.472	0.473	0.619	0.623	1.217	47080.9	22239.8	22280.4	29163.5	29316.4	57290.7	0	47080.9	38344.5	35421.9	45214.7	44418.8	88960.7	1.47785	0.272148
High	[K].QNNLYKGLEAFR.[G]	1xAcetyl [K6]; 1xTMT6plex [N-Term]	P54869 1xAcetyl [K333]	9.86616e-07	0	1	1	5	P54869	P54869 [328-339]	1	1723.93	0	0.637	0.994	1.231	1.117	0.676	73923.5	47119.7	73453.7	91023.2	82573.5	49968.2	0	73923.5	81240.8	116779	141121	125111	77590.4	1.26432	0.360407
High	[K].QAGNNQPFTLDDVQYMIFHTPFCKMVQK.[S]	1xAcetyl [K24]; 1xCarbamidomethyl [C23]; 1xTMT6plex [K28]; 1xTMT6plex [N-Term]	P54869 1xAcetyl [K306]	1.18066e-08	0	1	1	20	P54869	P54869 [283-310]	1	3857.92	0	0.882	1.079	0.884	1.051	1.371	65239.3	57531.5	70378.2	57701.7	68589.8	89433.7	0	65239.3	99192.2	111889	89460	103924	138872	1.20243	0.408742
High	[R].GLKLEETYTNK.[D]	1xAcetyl [K3]; 1xTMT6plex [K11]; 1xTMT6plex [N-Term]	P54869 1xAcetyl [K342]	4.41557e-06	0	1	1	6	P54869	P54869 [340-350]	1	1796.02	0	0.414	0.642	0.984	0.621	0.568	22794.3	9428.03	14643.5	22434.1	14155.1	12947.1	0	22794.3	16255.2	23280.6	34781.5	21447.1	20104.2	1.22465	0.420427
High	[R].GTHMENAYDFYKPNLASEYPLVDGKLSIQCYLR.[A]	1xAcetyl [K25]; 1xCarbamidomethyl [C30]; 1xTMT6plex [K12]; 1xTMT6plex [N-Term]	P54869 1xAcetyl [K256]	9.8109e-12	0	1	1	2	P54869	P54869 [232-264]	1	4393.2	0	0.264	0.291	0.329	0.327	0.332	46975.7	12382.3	13657.7	15457.4	15357.5	15585.6	0	46975.7	21348.8	21713.3	23964.9	23269	24201.2	0.79339	0.505486
High	[K].ASLDMFNQKTK.[A]	1xAcetyl [K9]; 1xTMT6plex [K11]; 1xTMT6plex [N-Term]	P54869 1xAcetyl [K367]	4.84604e-08	0	1	1	10	P54869	P54869 [359-369]	1	1782.98	0	0.509	0.694	0.716	0.655	0.356	563634	286636	391118	403412	369106	200848	0	563634	494200	621810	625445	559251	311875	0.891005	0.582964
High	[K].KAGLSLK.[D]	1xAcetyl [K1]; 1xTMT6plex [K7]; 1xTMT6plex [N-Term]	Q8BWT1 1xAcetyl [K306]	0.102416	0.00652419	1	1	2	Q8BWT1	Q8BWT1 [306-312]	1	1216.8	0	0.613	0.781	0.944	0.978	0.983	257561	157860	201190	243021	251822	253252	0	257561	272173	319857	376777	381549	393249	1.35545	0.0066091
High	[K].KHNFTPLAR.[V]	1xAcetyl [K1]; 1xTMT6plex [N-Term]	Q8BWT1 1xAcetyl [K270]	0.0010757	5.48835e-05	1	1	12	Q8BWT1	Q8BWT1 [270-278]	1	1354.78	0	0.635	0.71	1.084	0.95	1.183	808680	513184	574458	876264	768392	956270	0	808680	884799	913287	1.35855e+06	1.16423e+06	1.48489e+06	1.53741	0.00898257
High	[K].KDGTVTAGNASGVSDGAGAVIIASEDAVK.[K]	1xAcetyl [K1]; 1xTMT6plex [K29]; 1xTMT6plex [N-Term]	Q8BWT1 1xAcetyl [K241]	1.02426e-16	0	1	1	8	Q8BWT1	Q8BWT1 [241-269]	1	3160.67	0	0.539	0.514	0.925	0.781	0.897	165380	89190.5	85022.9	153032	129141	148353	0	165380	153777	135172	237259	195668	230362	1.45993	0.0110907
High	[K].QTMQVDEHARPQTTLEQLQKLPSVFK.[K]	1xAcetyl [K20]; 1xTMT6plex [K26]; 1xTMT6plex [N-Term]	Q8BWT1 1xAcetyl [K234]	1.16538e-09	0	1	1	16	Q8BWT1	Q8BWT1 [215-240]	1	3552.92	0	0.63	0.627	0.817	0.877	1.051	2.12508e+06	1.33801e+06	1.33173e+06	1.73537e+06	1.86381e+06	2.2327e+06	0	2.12508e+06	2.30692e+06	2.11721e+06	2.6905e+06	2.82396e+06	3.46693e+06	1.37137	0.0306492
High	[R].FGTKFGLDLK.[L]	1xAcetyl [K4]; 1xTMT6plex [K10]; 1xTMT6plex [N-Term]	Q8BWT1 1xAcetyl [K137]	7.69244e-07	0	1	1	17	Q8BWT1	Q8BWT1 [134-143]	1	1625.97	0	0.644	0.757	1.903	1.208	1.161	909108	585375	687859	1.73004e+06	1.09812e+06	1.05559e+06	0	909108	1.00927e+06	1.09358e+06	2.68224e+06	1.66381e+06	1.63912e+06	1.98714	0.046408
High	[R].WKAANEAGYFNEEMAPIEVK.[T]	1xAcetyl [K2]; 1xTMT6plex [K20]; 1xTMT6plex [N-Term]	Q8BWT1 1xAcetyl [K191]	1.42507e-11	0	1	1	16	Q8BWT1	Q8BWT1 [190-209]	1	2797.43	0	0.487	0.442	0.716	0.674	0.685	584908	284943	258260	418926	394269	400459	0	584908	491280	410588	649497	597377	621831	1.25688	0.0726278
High	[K].DMDLIDVNEAFAPQFLSVQKALDLDPSK.[T]	1xAcetyl [K20]; 1xTMT6plex [K28]; 1xTMT6plex [N-Term]	Q8BWT1 1xAcetyl [K332]	9.97144e-12	0	1	1	4	Q8BWT1	Q8BWT1 [313-340]	1	3619.9	0	0.466	0.502	0.716	0.669	0.627	174520	81273.9	87621.8	124937	116716	109391	0	174520	140127	139303	193701	176842	169862	1.19045	0.101307
High	[K].LEDTLWAGLTDQHVKLPMGMTAENLAAK.[Y]	1xAcetyl [K15]; 1xOxidation [M]; 1xTMT6plex [K28]; 1xTMT6plex [N-Term]	Q8BWT1 1xAcetyl [K158]	1.26111e-10	0	1	1	75	Q8BWT1	Q8BWT1 [144-171]	1	3569.87	0	0.459	0.472	0.641	0.657	0.645	217427	99847.6	102542	139454	142921	140227	0	217427	172151	163024	216208	216546	217744	1.17716	0.124483
High	[K].KGKQTMQVDEHARPQTTLEQLQK.[L]	1xAcetyl [K1]; 2xTMT6plex [K3; K23]; 1xTMT6plex [N-Term]	Q8BWT1 1xAcetyl [K212]	0.000128919	0	1	1	2	Q8BWT1	Q8BWT1 [212-234]	2	3423.9	0	0.415	0.548	0.68	0.668	0.647	20859	8657.09	11430.8	14182.7	13935.4	13500.3	0	20859	14926	18173	21988.7	21114.2	20963.2	1.18733	0.125654
High	[R].GVFIVAAKR.[T]	1xAcetyl [K8]; 1xTMT6plex [N-Term]	Q8BWT1 1xAcetyl [K13]	8.10197e-05	0	1	1	18	Q8BWT1	Q8BWT1 [6-14]	1	1231.77	0	0.472	0.476	0.621	0.629	0.618	701434	331055	334207	435678	441298	433660	0	701434	570785	531331	675470	668633	673385	1.11862	0.237937
High	[K].FGLDLKLEDTLWAGLTDQHVK.[L]	1xAcetyl [K6]; 1xTMT6plex [K21]; 1xTMT6plex [N-Term]	Q8BWT1 1xAcetyl [K143]	7.59129e-13	0	1	1	20	Q8BWT1	Q8BWT1 [138-158]	1	2899.6	0	0.373	0.47	1.139	0.64	0.574	89988.7	33531.8	42272.6	102469	57608.2	51664.1	0	89988.7	57813.5	67206	158867	87285.1	80223.7	1.51797	0.239337
High	[K].AGLSLKDMDLIDVNEAFAPQFLSVQK.[A]	1xAcetyl [K6]; 1xTMT6plex [K26]; 1xTMT6plex [N-Term]	Q8BWT1 1xAcetyl [K312]	9.13349e-15	0	1	1	4	Q8BWT1	Q8BWT1 [307-332]	1	3349.81	0	0.262	0.306	1.029	0.503	0.402	104643	27426.6	32023.9	107694	52642.5	42089.3	0	104643	47287.3	50912.4	166967	79761.4	65356	1.53855	0.377994
High	[K].RTPFGAYGGLLKDFSATDLTEFAAR.[A]	1xAcetyl [K12]; 1xTMT6plex [N-Term]	Q8BWT1 1xAcetyl [K25]	3.38265e-14	0	1	1	12	Q8BWT1	Q8BWT1 [14-38]	2	2975.55	0	0.659	0.634	0.537	0.891	0.923	99909	65790.7	63372.6	53630.3	89065.6	92183.1	0	99909	113432	100751	83147.8	134948	143141	1.1501	0.460867
High	[K].AANEAGYFNEEMAPIEVK.[T]	1xAcetyl [K18]; 1xTMT6plex [N-Term]	Q8BWT1 1xAcetyl [K209]	1.11244e-08	0	1	1	6	Q8BWT1	Q8BWT1 [192-209]	0	2254.09	0	0.537	0.632	0.544	0.68	1.082	44771.8	24054.9	28297.8	24364.1	30431.8	48453.9	0	44771.8	41474	44988.6	37773.9	46108.7	75239	1.2125	0.461106
High	[K].LPMGMTAENLAAKYNISR.[E]	1xAcetyl [K13]; 1xOxidation [M]; 1xTMT6plex [N-Term]	Q8BWT1 1xAcetyl [K171]	2.01472e-11	0	1	1	43	Q8BWT1	Q8BWT1 [159-176]	1	2267.17	0	0.473	0.541	0.489	0.609	0.582	197550	93410.4	106890	96674.3	120301	115002	0	197550	161052	169936	149883	182274	178575	0.966309	0.712834
High	[R].VVGYFVSGCDPTIMGIGPVPAINGALK.[K]	1xAcetyl [K27]; 1xCarbamidomethyl [C9]; 1xOxidation [M14]; 1xTMT6plex [N-Term]	Q8BWT1 1xAcetyl [K305]	5.73294e-05	0	1	1	2	Q8BWT1	Q8BWT1 [279-305]	0	3019.58	0	0.682	0.371	0.619	0.51	0.816	7218.98	4925.71	2679.79	4466.58	3684.9	5891.63	0	7218.98	8492.6	4260.39	6924.93	5583.18	9148.5	1.08435	0.74761
High	[K].GKQTMQVDEHARPQTTLEQLQK.[L]	1xAcetyl [K2]; 1xTMT6plex [K22]; 1xTMT6plex [N-Term]	Q8BWT1 1xAcetyl [K214]	3.97961e-09	0	1	1	2	Q8BWT1	Q8BWT1 [213-234]	1	3066.64	0	0.377	0.383	0.514	0.491	0.53	49194.4	18541	18823.7	25289.2	24147.5	26058.8	0	49194.4	31967.3	29926.4	39208.1	36587.2	40464	1.04655	0.795314
High	[K].QWLQEVKGMADR.[I]	1xAcetyl [K7]; 1xTMT6plex [N-Term]	P05202 1xAcetyl [K345]	3.48384e-08	0	1	1	16	P05202	P05202 [339-350]	1	1731.9	0	0.647	0.686	0.837	0.874	0.791	290734	187972	199481	243414	254237	230040	0	290734	324089	317141	377387	385208	357206	1.20155	0.00888696
High	[K].EFSVYMTKDGR.[I]	1xAcetyl [K8]; 1xTMT6plex [N-Term]	P05202 1xAcetyl [K404]	1.41766e-06	0	1	1	24	P05202	P05202 [397-407]	1	1603.8	0	0.566	0.541	0.694	0.747	0.738	737604	417158	399221	511655	551172	544137	0	737604	719238	634692	793263	835109	844933	1.18253	0.0229229
High	[R].KQWLQEVK.[G]	1xAcetyl [K1]; 1xTMT6plex [K8]; 1xTMT6plex [N-Term]	P05202 1xAcetyl [K338]	0.000500737	0	1	1	10	P05202	P05202 [338-345]	1	1558.94	0	0.569	0.55	0.685	0.714	0.738	794093	451770	436553	543559	567174	585800	0	794093	778914	694043	842727	859355	909628	1.15203	0.0362227
High	[R].VGAFTVVCKDAEEAK.[R]	1xAcetyl [K9]; 1xCarbamidomethyl [C8]; 1xTMT6plex [K15]; 1xTMT6plex [N-Term]	P05202 1xAcetyl [K296]	1.06063e-10	0	1	1	6	P05202	P05202 [288-302]	1	2124.14	0	0.653	0.73	1.194	0.922	0.905	281566	183945	205472	336131	259533	254711	0	281566	317147	326665	521133	393232	395514	1.41551	0.0448047
High	[R].TQLVSNLKK.[E]	1xAcetyl [K8]; 1xTMT6plex [K9]; 1xTMT6plex [N-Term]	P05202 1xAcetyl [K363]	2.93231e-05	0	1	1	4	P05202	P05202 [356-364]	1	1530.96	0	0.907	0.959	1.202	1.22	1.35	56099	50891.7	53804.8	67418.1	68449.2	75707.8	0	56099	87744.3	85540.3	104524	103711	117559	1.4203	0.0448427
High	[K].RDTNSKK.[M]	1xAcetyl [K6]; 1xTMT6plex [K7]; 1xTMT6plex [N-Term]	P05202 1xAcetyl [K58]	0.0040454	0.000299754	1	1	2	P05202	P05202 [53-59]	2	1348.79	0	0.794	0.715	0.889	1.01	1.116	39975.2	31730.1	28592.8	35535.2	40378.2	44625.3	0	39975.2	54707.2	45457.6	55093.4	61179	69293.9	1.32415	0.0636409
High	[K].KMNLGVGAYR.[D]	1xAcetyl [K1]; 1xTMT6plex [N-Term]	P05202 1xAcetyl [K59]	7.15509e-05	0	1	1	4	P05202	P05202 [59-68]	1	1379.77	0	0.528	0.646	0.677	0.782	0.853	42942.4	22686.6	27761.9	29074.3	33601.9	36648.2	0	42942.4	39114.8	44136.6	45076.4	50912	56907.1	1.21159	0.0757998
High	[R].DDNGKPYVLPSVR.[K]	1xAcetyl [K5]; 1xTMT6plex [N-Term]	P05202 1xAcetyl [K73]	1.76587e-07	0	1	1	14	P05202	P05202 [69-81]	0	1730.93	0	0.421	0.404	0.737	0.631	0.703	677030	285010	273607	499162	427161	475845	0	677030	491397	434987	773894	647214	738890	1.34712	0.0872164
High	[K].NLDKEYLPIGGLAEFCKASAELALGENNEVLK.[S]	1xAcetyl [K17]; 1xCarbamidomethyl [C16]; 1xTMT6plex [K32]; 1xTMT6plex [N-Term]	P05202 1xAcetyl [K107]	4.14648e-10	0	1	1	8	P05202	P05202 [91-122]	2	4006.12	0	0.352	0.29	0.211	0.305	0.279	64676.6	22783.4	18759.8	13635.9	19711.8	18048.6	0	64676.6	39281.7	29824.9	21140.9	29866.3	28025.7	0.590754	0.164469
High	[K].KNLFAFFDMAYQGFASGDGDKDAWAVR.[H]	1xAcetyl [K1]; 1xTMT6plex [K21]; 1xTMT6plex [N-Term]	P05202 1xAcetyl [K236]	2.96483e-10	0	1	1	2	P05202	P05202 [236-262]	2	3527.75	0	0.563	0.621	0.649	0.588	0.525	14400	8109.55	8947.32	9343.01	8471.96	7561.23	0	14400	13982	14224.7	14485.3	12836.3	11741	0.91682	0.216939
High	[K].AEAQIAAKNLDK.[E]	1xAcetyl [K8]; 1xTMT6plex [K12]; 1xTMT6plex [N-Term]	P05202 1xAcetyl [K90]	5.76779e-10	0	1	1	6	P05202	P05202 [83-94]	1	1772.03	0	0.371	0.376	1.25	0.6	0.519	519798	192920	195603	649581	311998	269796	0	519798	332620	310974	1.0071e+06	472725	418938	1.63209	0.285691
High	[R].YYDPKTCGFDFSGALEDISK.[I]	1xAcetyl [K5]; 1xCarbamidomethyl [C7]; 1xTMT6plex [K20]; 1xTMT6plex [N-Term]	P05202 1xAcetyl [K185]	9.35596e-09	0	1	1	10	P05202	P05202 [181-200]	1	2813.37	0	0.656	0.591	0.672	0.708	0.836	324638	212826	191940	218145	229908	271440	0	324638	366942	305152	338210	348345	421491	1.11168	0.310105
High	[R].DVFLPKPSWGNHTPIFR.[D]	1xAcetyl [K6]; 1xTMT6plex [N-Term]	P05202 1xAcetyl [K159]	1.55581e-08	0	1	1	21	P05202	P05202 [154-170]	0	2282.23	0	0.328	0.286	0.281	0.353	0.324	389275	127851	111494	109482	137405	126135	0	389275	220433	177255	169739	208190	195862	0.72912	0.340138
High	[K].EIASVVKK.[K]	1xAcetyl [K7]; 1xTMT6plex [K8]; 1xTMT6plex [N-Term]	P05202 1xAcetyl [K234]	0.00115902	5.48835e-05	1	1	8	P05202	P05202 [228-235]	1	1373.88	0	0.515	0.507	0.616	0.657	0.588	500794	258068	253943	308639	328998	294566	0	500794	444945	403725	478510	498481	457400	1.06293	0.406213
High	[K].TCGFDFSGALEDISK.[I]	1xAcetyl [K15]; 1xCarbamidomethyl [C2]; 1xTMT6plex [N-Term]	P05202 1xAcetyl [K200]	1.33283e-07	0	1	1	4	P05202	P05202 [186-200]	0	1917.91	0	0.994	1.329	0.741	1.071	2.001	4052.97	4026.95	5386.92	3004.03	4339.74	8110.79	0	4052.97	6943.02	8564.26	4657.41	6575.36	12594.4	1.21814	0.629988
High	[K].ASAELALGENNEVLKSGR.[F]	1xAcetyl [K15]; 1xTMT6plex [N-Term]	P05202 1xAcetyl [K122]	1.4881e-11	0	1	1	10	P05202	P05202 [108-125]	1	2129.14	0	0.49	0.556	0.593	0.679	0.553	161508	79119.2	89735.5	95798.9	109624	89281.3	0	161508	136412	142664	148525	166097	138636	1.02877	0.720871
High	[R].LTKEFSVYMTK.[D]	1xAcetyl [K3]; 1xTMT6plex [K11]; 1xTMT6plex [N-Term]	P05202 1xAcetyl [K396]	6.64697e-07	0	1	1	12	P05202	P05202 [394-404]	1	1847.04	0	0.474	0.519	0.575	0.588	0.588	114223	54146.3	59323.9	65633.6	67201.3	67132.2	0	114223	93355.7	94314.7	101757	101820	104243	1.01963	0.787395
High	[K].IPEQSVLLLHACAHNPTGVDPRPEQWKEIASVVK.[K]	1xAcetyl [K27]; 1xCarbamidomethyl [C12]; 1xTMT6plex [K34]; 1xTMT6plex [N-Term]	P05202 1xAcetyl [K227]	3.25046e-10	0	1	1	4	P05202	P05202 [201-234]	1	4319.34	0	0.525	0.524	0.542	0.577	0.642	82547.7	43310.2	43278.9	44777.7	47605.2	53025.7	0	82547.7	74672.7	68805.9	69422.8	72129.1	82338.1	0.990549	0.904879
High	[K].KLDQVEK.[E]	1xAcetyl [K1]; 1xTMT6plex [K7]; 1xTMT6plex [N-Term]	Q9DB20 1xAcetyl [K54]	0.00975533	0.000654548	1	1	8	Q9DB20	Q9DB20 [54-60]	1	1359.82	0	0.503	0.617	0.811	0.932	0.864	787851	396085	485953	639257	734593	680949	0	787851	682906	772580	991097	1.11302e+06	1.05737e+06	1.40928	0.00312735
High	[K].LDQVEKELLR.[V]	1xAcetyl [K6]; 1xTMT6plex [N-Term]	Q9DB20 1xAcetyl [K60]	2.87986e-06	0	1	1	14	Q9DB20	Q9DB20 [55-64]	1	1513.88	0	0.469	0.529	0.844	0.934	0.81	1.68449e+06	789537	891829	1.42193e+06	1.5729e+06	1.36499e+06	0	1.68449e+06	1.36127e+06	1.41785e+06	2.20454e+06	2.38319e+06	2.11955e+06	1.50266	0.00408157
High	[K].TVLKSFLSPNQILK.[L]	1xAcetyl [K4]; 1xTMT6plex [K14]; 1xTMT6plex [N-Term]	Q9DB20 1xAcetyl [K162]	5.74934e-09	0	1	1	8	Q9DB20	Q9DB20 [159-172]	1	2088.28	0	0.76	0.87	1.221	1.414	1.213	787873	598444	685280	961888	1.11405e+06	955689	0	787873	1.0318e+06	1.08948e+06	1.4913e+06	1.68795e+06	1.48399e+06	1.60296	0.00685353
High	[K].SFLSPNQILKLEIK.[T]	1xAcetyl [K10]; 1xTMT6plex [K14]; 1xTMT6plex [N-Term]	Q9DB20 1xAcetyl [K172]	1.78286e-05	0	1	1	20	Q9DB20	Q9DB20 [163-176]	1	2130.29	0	0.612	0.636	0.885	1.1	0.855	284697	174297	180972	252044	313032	243472	0	284697	300512	287715	390766	474291	378063	1.42409	0.0156472
High	[R].GEVPCTVTTASPLDDAVLSELKTVLK.[S]	1xAcetyl [K22]; 1xCarbamidomethyl [C5]; 1xTMT6plex [K26]; 1xTMT6plex [N-Term]	Q9DB20 1xAcetyl [K158]	1.08971e-10	0	1	1	6	Q9DB20	Q9DB20 [137-162]	1	3243.78	0	0.533	0.596	0.706	0.887	0.757	2.32259e+06	1.23756e+06	1.38324e+06	1.63947e+06	2.0593e+06	1.75845e+06	0	2.32259e+06	2.13373e+06	2.19912e+06	2.54181e+06	3.12015e+06	2.73051e+06	1.26099	0.0318645
High	[R].EKFSPLTANLMNLLAENGR.[L]	1xAcetyl [K2]; 1xTMT6plex [N-Term]	Q9DB20 1xAcetyl [K100]	2.36976e-11	0	1	1	16	Q9DB20	Q9DB20 [99-117]	1	2389.27	0	0.45	0.45	0.694	0.683	0.685	53366.3	24021.8	24036.9	37041.1	36440.7	36576.4	0	53366.3	41417	38214.5	57428.1	55213.2	56795.6	1.27398	0.0595435
High	[K].YVDMSAKSK.[I]	1xAcetyl [K7]; 1xTMT6plex [K9]; 1xTMT6plex [N-Term]	Q9DB20 1xAcetyl [K199]	1.95456e-05	0	1	1	6	Q9DB20	Q9DB20 [193-201]	1	1528.84	0	0.465	0.54	0.707	0.835	0.641	164656	76571.6	88890.8	116348	137418	105571	0	164656	132020	141321	180384	208209	163931	1.26148	0.0774838
High	[R].IGEKYVDMSAK.[S]	1xAcetyl [K4]; 1xTMT6plex [K11]; 1xTMT6plex [N-Term]	Q9DB20 1xAcetyl [K192]	3.75405e-06	0	1	1	6	Q9DB20	Q9DB20 [189-199]	1	1740.96	0	0.481	0.714	0.941	0.867	0.723	69610.8	33479.6	49688.1	65497.8	60355.5	50334.9	0	69610.8	57723.4	78995.4	101547	91447.7	78159.8	1.31418	0.0775577
High	[K].SLNDITK.[R]	1xAcetyl [K7]; 1xTMT6plex [N-Term]	Q9DB20 1xAcetyl [K97]	0.071097	0.00487393	1	1	1	Q9DB20	Q9DB20 [91-97]	0	1061.6	0	0.766	0.571	0.65	2.039	7.714	19650.7	15054.9	11223.4	12766.8	40065.4	151583	0	19650.7	25956.7	17843.2	19793.5	60705.1	235378	4.9783	0.27231
High	[K].LEIKTDPSIMGGMIVR.[I]	1xAcetyl [K4]; 1xOxidation [M]; 1xTMT6plex [N-Term]	Q9DB20 1xAcetyl [K176]	3.11654e-07	0	1	1	9	Q9DB20	Q9DB20 [173-188]	1	2047.11	0	0.413	0.408	0.357	0.444	0.478	79067.3	32662	32253.5	28234.9	35106.2	37826.7	0	79067.3	56313.8	51277.5	43775.1	53191.3	58737.1	0.834161	0.342932
High	[R].VGQLLKDPKVSLAVLNPYIK.[R]	1xAcetyl [K9]; 1xTMT6plex [K20]; 1xTMT6plex [N-Term]	Q9DB20 1xAcetyl [K73]	0.000119533	0	1	1	4	Q9DB20	Q9DB20 [65-84]	2	2695.65	0	0.15	0.115	0.142	0.148	0.126	89581	13475.6	10338.4	12712	13277.8	11261	0	89581	23233.8	16436.3	19708.5	20117.9	17486	0.443419	0.3624
High	[K].VSLAVLNPYIKR.[T]	1xAcetyl [K11]; 1xTMT6plex [N-Term]	Q9DB20 1xAcetyl [K84]	4.79625e-05	0	1	1	2	Q9DB20	Q9DB20 [74-85]	1	1644	0	0.705	0.916	0.806	1.137	0.653	7682.37	5417.81	7033.85	6188.53	8733.72	5017.55	0	7682.37	9341.05	11182.6	9594.61	13232.9	7791.22	1.08554	0.692788
High	[K].VKSLNDITK.[R]	1xAcetyl [K2]; 1xTMT6plex [K9]; 1xTMT6plex [N-Term]	Q9DB20 1xAcetyl [K90]	7.00208e-05	0	1	1	11	Q9DB20	Q9DB20 [89-97]	1	1517.93	0	0.594	0.835	0.858	0.991	0.515	712973	423273	595539	611687	706393	367384	0	712973	729782	946804	948351	1.07029e+06	570473	1.08351	0.712753
High	[K].VVQDLCKVAGVAK.[V]	1xAcetyl [K7]; 1xCarbamidomethyl [C6]; 1xTMT6plex [K13]; 1xTMT6plex [N-Term]	Q99LC5 1xAcetyl [K69]	4.56052e-11	0	1	1	14	Q99LC5	Q99LC5 [63-75]	1	1887.11	0	0.555	0.595	0.741	0.762	0.704	658391	365496	391893	487966	501957	463565	0	658391	630165	623041	756537	760540	719821	1.17017	0.00300875
High	[K].TIVAINKDPEAPIFQVADYGIVADLFK.[V]	1xAcetyl [K7]; 1xTMT6plex [K27]; 1xTMT6plex [N-Term]	Q99LC5 1xAcetyl [K301]	1.67251e-12	0	1	1	4	Q99LC5	Q99LC5 [295-321]	1	3447.92	0	0.599	0.676	0.969	0.992	1.167	55850.6	33451.2	37757.8	54096.3	55399.2	65151.8	0	55850.6	57674.5	60028.2	83870.3	83938.1	101167	1.54982	0.00565701
High	[R].VAAKLNVAPVSDIIEIK.[S]	1xAcetyl [K4]; 1xTMT6plex [K17]; 1xTMT6plex [N-Term]	Q99LC5 1xAcetyl [K126]	3.52174e-08	0	1	1	6	Q99LC5	Q99LC5 [123-139]	1	2280.39	0	0.502	0.659	0.865	0.892	0.742	73312.4	36789.8	48289.4	63439.2	65373.1	54389.1	0	73312.4	63430.6	76771.7	98355.4	99050.1	84455.2	1.3201	0.0214254
High	[K].CDKVVQDLCK.[V]	1xAcetyl [K3]; 2xCarbamidomethyl [C1; C9]; 1xTMT6plex [K10]; 1xTMT6plex [N-Term]	Q99LC5 1xAcetyl [K62]	1.0247e-06	0	1	1	4	Q99LC5	Q99LC5 [60-69]	1	1764.94	0	1.061	1.172	1.655	1.498	1.744	61395.8	65158.7	71953.3	101610	91941	107047	0	61395.8	112343	114393	157535	139304	166222	1.60712	0.0376997
High	[K].CDEKVK.[V]	1xAcetyl [K4]; 1xCarbamidomethyl [C1]; 1xTMT6plex [K6]; 1xTMT6plex [N-Term]	Q99LC5 1xAcetyl [K162]	0.0998479	0.00640809	1	1	4	Q99LC5	Q99LC5 [159-164]	1	1278.71	0	0.817	1.145	1.312	1.475	1.72	10457.6	8540.05	11969.7	13717.7	15421.6	17990	0	10457.6	14724.2	19029.8	21267.7	23366.1	27934.8	1.64139	0.0403578
High	[R].TIYAGNALCTVKCDEK.[V]	1xAcetyl [K12]; 2xCarbamidomethyl [C9; C13]; 1xTMT6plex [K16]; 1xTMT6plex [N-Term]	Q99LC5 1xAcetyl [K158]	6.98564e-09	0	1	1	2	Q99LC5	Q99LC5 [147-162]	1	2343.21	0	0.739	0.89	1.014	1.04	0.996	73670.6	54422.3	65546.9	74733.8	76608.9	73382.1	0	73670.6	93831.6	104208	115866	116074	113947	1.273	0.0513633
High	[K].LNVAPVSDIIEIKSPDTFVR.[T]	1xAcetyl [K13]; 1xTMT6plex [N-Term]	Q99LC5 1xAcetyl [K139]	8.13634e-11	0	1	1	8	Q99LC5	Q99LC5 [127-146]	1	2484.39	0	0.512	0.652	0.686	0.785	0.705	23195.7	11876.1	15114.9	15902.7	18198.4	16351	0	23195.7	20476	24030	24655.3	27573.3	25389.7	1.14647	0.0754932
High	[R].GLKSGENFK.[L]	1xAcetyl [K3]; 1xTMT6plex [K9]; 1xTMT6plex [N-Term]	Q99LC5 1xAcetyl [K226]	3.5625e-05	0	1	1	2	Q99LC5	Q99LC5 [224-232]	1	1479.86	0	0.477	0.494	0.757	0.692	0.615	160412	76484.3	79167.3	121505	110983	98582.6	0	160412	131869	125862	188380	168156	153079	1.21876	0.10793
High	[R].LGGEVSCLVAGTKCDK.[V]	1xAcetyl [K13]; 2xCarbamidomethyl [C7; C14]; 1xTMT6plex [K16]; 1xTMT6plex [N-Term]	Q99LC5 1xAcetyl [K59]	1.62298e-06	0	1	1	2	Q99LC5	Q99LC5 [47-62]	1	2194.16	0	0.545	0.537	1.021	0.75	0.587	30976.9	16875.7	16622.8	31620.8	23220.9	18190.9	0	30976.9	29096	26427.4	49024.5	35183.1	28246.7	1.30005	0.238412
High	[K].DSKTIVAINKDPEAPIFQVADYGIVADLFK.[V]	1xAcetyl [K3]; 2xTMT6plex [K10; K30]; 1xTMT6plex [N-Term]	Q99LC5 1xAcetyl [K294]	5.31509e-05	0	1	1	2	Q99LC5	Q99LC5 [292-321]	2	4007.23	0	0.407	0.547	0.431	0.557	0.176	7265.81	2953.86	3973.7	3133.06	4046.31	1275.91	0	7265.81	5092.87	6317.49	4857.46	6130.78	1981.22	0.694439	0.239885
High	[K].VVPEMTEILK.[K]	1xAcetyl [K10]; 1xTMT6plex [N-Term]	Q99LC5 1xAcetyl [K331]	0.000179177	0	1	1	4	Q99LC5	Q99LC5 [322-331]	0	1429.82	0	0.488	0.674	0.743	1.006	2.683	11106.2	5418.93	7480.34	8251.29	11174.2	29793.2	0	11106.2	9342.98	11892.4	12792.7	16930.6	46262.7	2.34948	0.240433
High	[K].VKVFSVR.[G]	1xAcetyl [K2]; 1xTMT6plex [N-Term]	Q99LC5 1xAcetyl [K164]	0.0790714	0.00536329	1	1	4	Q99LC5	Q99LC5 [163-169]	1	1105.69	0	0.72	0.907	0.986	1.026	0.801	387329	278987	351249	381786	397251	310286	0	387329	481012	558425	591917	601895	481810	1.17442	0.25618
High	[K].APSSSSVGISEWLDQK.[L]	1xAcetyl [K16]; 1xTMT6plex [N-Term]	Q99LC5 1xAcetyl [K203]	6.20876e-06	0	1	1	2	Q99LC5	Q99LC5 [188-203]	0	1962	0	0.565	0.788	0.573	0.907	1.557	12593.8	7115.32	9929.63	7219.15	11416.4	19611.9	0	12593.8	12267.8	15786.4	11192.5	17297.6	30453.3	1.45009	0.351835
High	[K].GLLPEELTPLILETQK.[Q]	1xAcetyl [K16]; 1xTMT6plex [N-Term]	Q99LC5 1xAcetyl [K101]	0.0124739	0.000695781	1	1	4	Q99LC5	Q99LC5 [86-101]	0	2065.2	0	0.684	0.632	0.446	0.871	1.041	18859.6	12906.9	11910.6	8402.75	16421.2	19633.3	0	18859.6	22253.3	18935.8	13027.5	24880.7	30486.5	1.13899	0.625282
High	[K].VLVAQHDAYKGLLPEELTPLILETQK.[Q]	1xAcetyl [K10]; 1xTMT6plex [K26]; 1xTMT6plex [N-Term]	Q99LC5 1xAcetyl [K85]	2.62894e-13	0	1	1	14	Q99LC5	Q99LC5 [76-101]	1	3418.96	0	0.403	0.427	0.579	0.58	0.487	200323	80668.5	85561.5	116033	116104	97493.6	0	200323	139084	136028	179897	175916	151388	1.06681	0.665967
High	[K].VAGVAKVLVAQHDAYK.[G]	1xAcetyl [K6]; 1xTMT6plex [K16]; 1xTMT6plex [N-Term]	Q99LC5 1xAcetyl [K75]	5.66241e-11	0	1	1	6	Q99LC5	Q99LC5 [70-85]	1	2169.28	0	0.628	0.767	0.799	0.852	0.606	105421	66184.6	80825.7	84183.2	89782.2	63938	0	105421	114111	128499	130517	136034	99282.5	1.05115	0.678002
High	[K].SISVQQEKETIAK.[C]	1xAcetyl [K8]; 1xTMT6plex [K13]; 1xTMT6plex [N-Term]	Q9CQQ7 1xAcetyl [K233]	4.94114e-09	0	1	1	14	Q9CQQ7	Q9CQQ7 [226-238]	1	1961.13	0	0.625	0.734	0.885	0.99	0.856	413750	258798	303741	366156	409644	354366	0	413750	446203	482895	567683	620672	550258	1.29472	0.0105591
High	[K].CIEDLKLLAK.[K]	1xAcetyl [K6]; 1xCarbamidomethyl [C1]; 1xTMT6plex [K10]; 1xTMT6plex [N-Term]	Q9CQQ7 1xAcetyl [K244]	2.42206e-06	0	1	1	8	Q9CQQ7	Q9CQQ7 [239-248]	1	1703.02	0	0.654	0.75	0.984	1.176	0.946	281311	183863	211040	276718	330773	266066	0	281311	317004	335517	429021	501172	413146	1.43852	0.0122002
High	[K].QSSMKQIQDAIDMEK.[A]	1xAcetyl [K5]; 1xTMT6plex [K15]; 1xTMT6plex [N-Term]	Q9CQQ7 1xAcetyl [K144]	1.69106e-07	0	1	1	4	Q9CQQ7	Q9CQQ7 [140-154]	1	2252.17	0	0.768	0.877	1.131	1.372	1.196	70181.7	53886.3	61563.9	79371.6	96271.8	83910.4	0	70181.7	92907.5	97875.9	123057	145866	130296	1.52978	0.0132298
High	[RK].IHKAYK.[ED]	1xAcetyl [K3]; 1xTMT6plex [K6]; 1xTMT6plex [N-Term]	Q9CQQ7 1xAcetyl [K188]	0.0642538	0.00436449	1	3	28	Q9CQQ7	Q9CQQ7 [186-191]	1	1259.79	0	0.58	0.672	0.937	0.997	0.791	946415	548836	635736	886346	943576	748175	0	946415	946269	1.01071e+06	1.37418e+06	1.42966e+06	1.16176e+06	1.36585	0.0137558
High	[K].AQQALVQKR.[H]	1xAcetyl [K8]; 1xTMT6plex [N-Term]	Q9CQQ7 1xAcetyl [K162]	0.000125485	0	1	1	13	Q9CQQ7	Q9CQQ7 [155-163]	1	1312.79	0	0.51	0.561	0.711	0.86	0.688	999096	509895	560048	709983	859519	686977	0	999096	879129	890378	1.10075e+06	1.3023e+06	1.06674e+06	1.25326	0.0478062
High	[K].EEEHMIDWVEKHVVK.[S]	1xAcetyl [K11]; 1xTMT6plex [K15]; 1xTMT6plex [N-Term]	Q9CQQ7 1xAcetyl [K221]	6.60315e-10	0	1	1	14	Q9CQQ7	Q9CQQ7 [211-225]	1	2408.27	0	0.505	0.565	1.16	1.002	0.701	284503	143731	160649	330030	284935	199379	0	284503	247812	255404	511675	431720	309595	1.59066	0.060494
High	[K].IAQLEEVKQSSMK.[Q]	1xAcetyl [K8]; 1xTMT6plex [K13]; 1xTMT6plex [N-Term]	Q9CQQ7 1xAcetyl [K139]	1.93792e-09	0	1	1	10	Q9CQQ7	Q9CQQ7 [132-144]	1	1991.12	0	0.525	0.616	0.709	0.849	0.63	177867	93437.3	109562	126049	151024	111998	0	177867	161099	174184	195425	228824	173910	1.16566	0.166275
High	[K].AYKEVK.[NI]	1xAcetyl [K3]; 1xTMT6plex [K6]; 1xTMT6plex [N-Term]	Q9CQQ7 1xAcetyl [K191]	0.120504	0.00756184	1	2	4	Q9CQQ7	Q9CQQ7 [189-194]	1	1237.76	0	0.489	0.603	0.666	0.718	0.597	76327.7	37358.1	46046.2	50824.5	54794.2	45544.8	0	76327.7	64410.5	73205.4	78797.7	83021.6	70721.8	1.08693	0.288898
High	[K].KYGASFGEFIDKLNEEK.[I]	1xAcetyl [K1]; 2xTMT6plex [K12; K17]; 1xTMT6plex [N-Term]	Q9CQQ7 1xAcetyl [K115]	6.79239e-07	0	1	1	2	Q9CQQ7	Q9CQQ7 [115-131]	2	2704.48	0	0.442	0.527	0.809	0.65	0.528	19413.5	8587.81	10233.2	15708.6	12620.5	10243.9	0	19413.5	14806.6	16269.1	24354.4	19122	15906.7	1.17616	0.351214
High	[K].HVVKSISVQQEK.[E]	1xAcetyl [K4]; 1xTMT6plex [K12]; 1xTMT6plex [N-Term]	Q9CQQ7 1xAcetyl [K225]	3.34363e-07	0	1	1	44	Q9CQQ7	Q9CQQ7 [222-233]	1	1882.12	0	0.328	0.352	0.52	0.548	0.473	2.68154e+06	879487	943806	1.39491e+06	1.46953e+06	1.26874e+06	0	2.68154e+06	1.51636e+06	1.50049e+06	2.16265e+06	2.22656e+06	1.9701e+06	1.11599	0.609887
High	[K].QIQDAIDMEKAQQALVQK.[R]	1xAcetyl [K10]; 1xOxidation [M8]; 1xTMT6plex [K18]; 1xTMT6plex [N-Term]	Q9CQQ7 1xAcetyl [K154]	1.13314e-07	0	1	1	2	Q9CQQ7	Q9CQQ7 [145-162]	1	2573.4	0	0.524	0.515	0.532	0.746	0.578	20392	10693.4	10492.5	10844.5	15217.4	11782.7	0	20392	18437	16681.2	16813.1	23056.7	18296.1	1.04784	0.703809
High	[R].SDGKISEQSDAK.[L]	1xAcetyl [K4]; 1xTMT6plex [K12]; 1xTMT6plex [N-Term]	Q03265 1xAcetyl [K531]	3.69746e-08	0	1	1	20	Q03265	Q03265 [528-539]	1	1764.94	0	0.685	0.747	1.177	1.254	1.138	1.42961e+06	978586	1.06825e+06	1.68204e+06	1.79267e+06	1.62701e+06	0	1.42961e+06	1.68722e+06	1.69833e+06	2.60782e+06	2.71617e+06	2.52641e+06	1.63035	0.000615184
High	[K].ISEQSDAKLK.[E]	1xAcetyl [K8]; 1xTMT6plex [K10]; 1xTMT6plex [N-Term]	Q03265 1xAcetyl [K539]	3.51046e-07	0	1	1	14	Q03265	Q03265 [532-541]	1	1618.94	0	0.495	0.577	0.858	0.906	0.768	2.31999e+06	1.14906e+06	1.33901e+06	1.98965e+06	2.10154e+06	1.78122e+06	0	2.31999e+06	1.98114e+06	2.12879e+06	3.08473e+06	3.18416e+06	2.76587e+06	1.40511	0.00556765
High	[R].FNDGTDEKK.[K]	1xAcetyl [K8]; 1xTMT6plex [K9]; 1xTMT6plex [N-Term]	Q03265 1xAcetyl [K239]	2.08563e-05	0	1	1	4	Q03265	Q03265 [232-240]	1	1553.82	0	0.489	0.59	1.462	1.054	1.301	170708	83431.4	100697	249501	179955	222080	0	170708	143847	160090	386824	272659	344845	2.11595	0.00671507
High	[R].AMKQVAGTMK.[L]	1xAcetyl [K3]; 1xTMT6plex [K10]; 1xTMT6plex [N-Term]	Q03265 1xAcetyl [K427]	1.26264e-07	0	1	1	12	Q03265	Q03265 [425-434]	1	1564.9	0	0.462	0.534	0.722	0.794	0.659	1.41593e+06	654033	756148	1.02274e+06	1.12359e+06	933483	0	1.41593e+06	1.12764e+06	1.20214e+06	1.58565e+06	1.7024e+06	1.44951e+06	1.26479	0.0431697
High	[R].VVDALGNAIDGKGPIGSK.[T]	1xAcetyl [K12]; 1xTMT6plex [K18]; 1xTMT6plex [N-Term]	Q03265 1xAcetyl [K161]	3.26088e-11	0	1	1	6	Q03265	Q03265 [150-167]	1	2211.27	0	0.477	0.505	0.696	0.763	0.649	339325	161720	171444	236078	258777	220385	0	339325	278827	272565	366013	392086	342213	1.23531	0.0530755
High	[R].NVQAEEMVEFSSGLKGMSLNLEPDNVGVVVFGNDK.[L]	1xAcetyl [K15]; 1xTMT6plex [K35]; 1xTMT6plex [N-Term]	Q03265 1xAcetyl [K103]	3.79885e-08	0	1	1	2	Q03265	Q03265 [89-123]	1	4253.15	0	0.679	0.863	1.004	0.918	1.03	4854.06	3297.61	4187.41	4871.54	4455.89	5000.08	0	4854.06	5685.54	6657.25	7552.78	6751.35	7764.1	1.28327	0.0551326
High	[K].TSIAIDTIINQKR.[F]	1xAcetyl [K12]; 1xTMT6plex [N-Term]	Q03265 1xAcetyl [K230]	2.80869e-10	0	1	1	11	Q03265	Q03265 [219-231]	1	1744.02	0	0.588	0.869	0.988	1.167	0.818	114846	67517.8	99762.5	113495	133992	93941.9	0	114846	116410	158605	175961	203019	145872	1.34625	0.108638
High	[K].RFNDGTDEKKK.[L]	2xAcetyl [K9; K10]; 1xTMT6plex [K11]; 1xTMT6plex [N-Term]	Q03265 2xAcetyl [K239; K240]	0.036002	0.0022432	1	1	2	Q03265	Q03265 [231-241]	3	1880.03	0	0.511	0.62	0.618	1.092	1.009	12302.7	6288.93	7627.41	7604.75	13440.4	12416.2	0	12302.7	10843	12126.2	11790.3	20364.2	19279.7	1.45822	0.120139
High	[R].GYLDKLEPSK.[I]	1xAcetyl [K5]; 1xTMT6plex [K10]; 1xTMT6plex [N-Term]	Q03265 1xAcetyl [K498]	1.17947e-06	0	1	1	12	Q03265	Q03265 [494-503]	1	1649.95	0	0.437	0.507	0.603	0.76	0.667	976605	427159	494999	589179	741771	651444	0	976605	736481	786962	913456	1.1239e+06	1.01156e+06	1.21954	0.126636
High	[K].LIKEGDVVK.[R]	1xAcetyl [K3]; 1xTMT6plex [K9]; 1xTMT6plex [N-Term]	Q03265 1xAcetyl [K126]	4.16729e-05	0	1	1	6	Q03265	Q03265 [124-132]	1	1500.94	0	0.441	0.645	0.754	0.906	0.631	623363	275095	401758	469874	564858	393532	0	623363	474302	638725	728487	855846	611074	1.26435	0.157096
High	[K].GPIGSKTR.[R]	1xAcetyl [K6]; 1xTMT6plex [N-Term]	Q03265 1xAcetyl [K167]	0.0036604	0.000202279	1	1	4	Q03265	Q03265 [162-169]	1	1086.65	0	0.413	0.44	0.616	0.701	0.593	277800	114759	122174	171109	194836	164750	0	277800	197861	194235	265285	295207	255823	1.21857	0.176142
High	[K].GMSLNLEPDNVGVVVFGNDKLIK.[E]	1xAcetyl [K20]; 1xTMT6plex [K23]; 1xTMT6plex [N-Term]	Q03265 1xAcetyl [K123]	6.16081e-12	0	1	1	26	Q03265	Q03265 [104-126]	1	2958.64	0	0.491	0.554	0.673	0.798	0.582	217492	106731	120527	146404	173591	126513	0	217492	184020	191617	226983	263017	196449	1.15734	0.225765
High	[K].LEPSKITK.[F]	1xAcetyl [K5]; 1xTMT6plex [K8]; 1xTMT6plex [N-Term]	Q03265 1xAcetyl [K503]	0.00170894	0.000106016	1	1	6	Q03265	Q03265 [499-506]	1	1415.89	0	0.47	0.657	0.844	0.926	0.57	567739	266636	373203	479041	525513	323625	0	567739	459717	593327	742700	796232	502523	1.25955	0.230228
High	[R].STVAQLVKR.[L]	1xAcetyl [K8]; 1xTMT6plex [N-Term]	Q03265 1xAcetyl [K261]	6.85234e-05	0	1	1	8	Q03265	Q03265 [254-262]	1	1272.78	0	0.728	1.098	1.355	1.37	0.816	355616	258996	390569	481992	487081	290151	0	355616	446544	620936	747274	738002	450545	1.36029	0.242349
High	[R].DNGKHALIIYDDLSK.[Q]	1xAcetyl [K4]; 1xTMT6plex [K15]; 1xTMT6plex [N-Term]	Q03265 1xAcetyl [K305]	1.53414e-07	0	1	1	8	Q03265	Q03265 [302-316]	1	2202.22	0	0.394	0.542	0.793	0.696	0.468	266140	104762	144227	210919	185265	124442	0	266140	180623	229296	327006	280705	193234	1.18472	0.420221
High	[R].EPMQTGIKAVDSLVPIGR.[G]	1xAcetyl [K8]; 1xTMT6plex [N-Term]	Q03265 1xAcetyl [K194]	2.0588e-11	0	1	1	6	Q03265	Q03265 [187-204]	1	2182.21	0	0.719	0.901	0.676	0.945	0.624	48207.1	34661.7	43419.8	32608.4	45560.1	30069.4	0	48207.1	59761.6	69030	50555.6	69030.4	46691.6	0.939429	0.716138
High	[R].VGLKAPGIIPR.[I]	1xAcetyl [K4]; 1xTMT6plex [N-Term]	Q03265 1xAcetyl [K175]	0.00242482	0.000154884	1	1	4	Q03265	Q03265 [172-182]	1	1391.89	0	0.619	0.508	0.704	0.535	0.579	16538	10235.5	8397.3	11648.9	8843.61	9581.2	0	16538	17647.3	13350.2	18060.3	13399.4	14877.6	0.974793	0.842477
High	[K].HALIIYDDLSKQAVAYR.[Q]	1xAcetyl [K11]; 1xTMT6plex [N-Term]	Q03265 1xAcetyl [K316]	7.96215e-11	0	1	1	2	Q03265	Q03265 [306-322]	1	2247.23	0	0.798	1.001	0.903	0.99	0.694	53169.2	42426.5	53205.9	48011.1	52613.1	36913	0	53169.2	73149.1	84588	74435.8	79716.8	57318.4	1.00268	0.98762
High	[K].KHGVYNPNK.[I]	1xAcetyl [K1]; 1xTMT6plex [K9]; 1xTMT6plex [N-Term]	P08249 1xAcetyl [K157]	0.00011889	0	1	1	10	P08249	P08249 [157-165]	1	1556.89	0	0.55	0.56	0.738	0.767	0.691	398654	219096	223161	294371	305756	275397	0	398654	377751	354787	456389	463267	427635	1.19104	0.0125651
High	[K].NLGIGKITPFEEK.[M]	1xAcetyl [K6]; 1xTMT6plex [K13]; 1xTMT6plex [N-Term]	P08249 1xAcetyl [K307]	5.70003e-08	0	1	1	8	P08249	P08249 [302-314]	1	1946.14	0	0.835	0.92	1.225	1.222	1.159	96071.3	80245.6	88413.5	117670	117373	111363	0	96071.3	138354	140562	182435	177839	172924	1.42191	0.0231858
High	[K].TIIPLISQCTPKVDFPQDQLATLTGR.[I]	1xAcetyl [K12]; 1xCarbamidomethyl [C9]; 1xTMT6plex [N-Term]	P08249 1xAcetyl [K215]	8.65247e-15	0	1	1	12	P08249	P08249 [204-229]	1	3183.73	0	0.611	0.765	0.879	0.829	0.901	18482.9	11285.6	14134	16241.5	15321.7	16647.8	0	18482.9	19457.9	22470.6	25180.6	23214.7	25850.6	1.22901	0.0326457
High	[R].ANTFVAELKGLDPAR.[V]	1xAcetyl [K9]; 1xTMT6plex [N-Term]	P08249 1xAcetyl [K185]	4.98389e-10	0	1	1	14	P08249	P08249 [177-191]	1	1873.04	0	0.572	0.543	0.696	0.717	0.711	256606	146841	139372	178652	183864	182373	0	256606	253174	221576	276979	278581	283188	1.14684	0.0339509
High	[K].MIAEAIPELKASIK.[K]	1xAcetyl [K10]; 1xTMT6plex [K14]; 1xTMT6plex [N-Term]	P08249 1xAcetyl [K324]	6.23538e-09	0	1	1	14	P08249	P08249 [315-328]	1	2014.2	0	0.593	0.53	0.69	0.744	0.716	195325	115781	103554	134784	145355	139765	0	195325	199622	164633	208968	220235	217026	1.15485	0.0661838
High	[R].VNVPVIGGHAGKTIIPLISQCTPK.[V]	1xAcetyl [K12]; 1xCarbamidomethyl [C21]; 1xTMT6plex [K24]; 1xTMT6plex [N-Term]	P08249 1xAcetyl [K203]	3.0522e-14	0	1	1	8	P08249	P08249 [192-215]	1	2999.75	0	0.628	0.601	0.675	0.786	0.794	127692	80151.1	76726.9	86173.4	100412	101408	0	127692	138192	121982	133602	152139	157466	1.14268	0.0999351
High	[K].ITPFEEKMIAEAIPELK.[A]	1xAcetyl [K7]; 1xTMT6plex [K17]; 1xTMT6plex [N-Term]	P08249 1xAcetyl [K314]	4.08465e-07	0	1	1	14	P08249	P08249 [308-324]	1	2459.39	0	0.528	0.482	0.655	0.675	0.655	205116	108395	98875.8	134371	138354	134283	0	205116	186887	157195	208327	209628	208515	1.1407	0.139006
High	[K].ETECTYFSTPLLLGKK.[G]	1xAcetyl [K15]; 1xCarbamidomethyl [C4]; 1xTMT6plex [K16]; 1xTMT6plex [N-Term]	P08249 1xAcetyl [K296]	9.53006e-08	0	1	1	10	P08249	P08249 [282-297]	1	2387.29	0	0.774	0.732	0.813	0.877	0.877	181893	140857	133098	147832	159485	159434	0	181893	242857	211602	229198	241643	247568	1.12895	0.211622
High	[R].FVFSLVDAMNGKEGVVECSFVQSK.[E]	1xAcetyl [K12]; 1xCarbamidomethyl [C18]; 1xTMT6plex [K24]; 1xTMT6plex [N-Term]	P08249 1xAcetyl [K269]	1.06646e-05	0	1	1	2	P08249	P08249 [258-281]	1	3177.64	0	0.843	0.968	0.648	0.78	0.861	4356.59	3670.97	4217.56	2824.83	3399.81	3750.11	0	4356.59	6329.26	6705.18	4379.57	5151.23	5823.16	0.882867	0.463866
High	[K].GLEKNLGIGK.[I]	1xAcetyl [K4]; 1xTMT6plex [K10]; 1xTMT6plex [N-Term]	P08249 1xAcetyl [K301]	2.12249e-07	0	1	1	8	P08249	P08249 [298-307]	1	1528.95	0	0.443	0.436	0.59	0.595	0.542	415517	184120	181143	245177	247286	225024	0	415517	317449	287985	380120	374676	349416	1.08155	0.522955
High	[R].IQEAGTEVVKAK.[A]	1xAcetyl [K10]; 1xTMT6plex [K12]; 1xTMT6plex [N-Term]	P08249 1xAcetyl [K239]	2.52063e-10	0	1	1	2	P08249	P08249 [230-241]	1	1773.05	0	0.48	0.573	0.573	0.674	0.388	43013.6	20648.2	24651.5	24645.8	28997.7	16703.3	0	43013.6	35600.4	39191.6	38210.6	43935.9	25936.8	0.917472	0.601561
High	[K].GYLGPEQLPDCLK.[G]	1xAcetyl [K13]; 1xCarbamidomethyl [C11]; 1xTMT6plex [N-Term]	P08249 1xAcetyl [K91]	4.26533e-07	0	1	1	8	P08249	P08249 [79-91]	0	1760.91	0	0.638	0.975	0.591	0.879	0.899	52519.6	33489.7	51181.7	31022.7	46151.4	47215.9	0	52519.6	57740.8	81369.9	48097.2	69926.3	73316.7	0.998486	0.993896
High	[K].TKQFAPIHAEAPEFIEMSVEQEILVTGIK.[V]	1xAcetyl [K2]; 1xTMT6plex [K29]; 1xTMT6plex [N-Term]	P56480 1xAcetyl [K161]	2.17589e-08	0	1	1	10	P56480	P56480 [160-188]	1	3756.03	0	0.611	0.622	0.87	0.931	0.936	12804.9	7821.86	7968.07	11141.1	11921.2	11980.3	0	12804.9	13486	12667.8	17273	18062.4	18602.9	1.3845	0.000414435
High	[R].EGNDLYHEMIESGVINLKDATSK.[V]	1xAcetyl [K18]; 1xTMT6plex [K23]; 1xTMT6plex [N-Term]	P56480 1xAcetyl [K259]	2.9773e-13	0	1	1	20	P56480	P56480 [242-264]	1	3063.57	0	0.513	0.553	0.699	0.758	0.694	301407	154722	166715	210817	228325	209283	0	301407	266763	265047	326848	345947	324973	1.19749	0.0157257
High	[K].LVPLKETIK.[G]	1xAcetyl [K5]; 1xTMT6plex [K9]; 1xTMT6plex [N-Term]	P56480 1xAcetyl [K485]	6.31875e-05	0	1	1	14	P56480	P56480 [481-489]	1	1541.01	0	0.468	0.543	0.666	0.81	0.817	1.64532e+06	770766	893447	1.09643e+06	1.3332e+06	1.34458e+06	0	1.64532e+06	1.32891e+06	1.42042e+06	1.6999e+06	2.01999e+06	2.08786e+06	1.32155	0.0363626
High	[K].VLDSGAPIKIPVGPETLGR.[I]	1xAcetyl [K9]; 1xTMT6plex [N-Term]	P56480 1xAcetyl [K133]	9.75797e-12	0	1	1	8	P56480	P56480 [125-143]	1	2190.27	0	0.729	0.752	0.85	1.02	1.017	389611	284119	292924	330997	397334	396212	0	389611	489860	465699	513173	602021	615235	1.2864	0.0434118
High	[R].FLSQPFQVAEVFTGHMGKLVPLK.[E]	1xAcetyl [K18]; 1xTMT6plex [K23]; 1xTMT6plex [N-Term]	P56480 1xAcetyl [K480]	4.56961e-15	0	1	1	20	P56480	P56480 [463-485]	1	3073.73	0	0.604	0.818	1.014	1.144	0.76	206608	124777	168945	209469	236282	157055	0	206608	215133	268593	324757	358003	243875	1.3423	0.11386
High	[K].GFQQILAGEYDHLPEQAFYMVGPIEEAVAKADK.[L]	1xAcetyl [K30]; 1xTMT6plex [K33]; 1xTMT6plex [N-Term]	P56480 1xAcetyl [K519]	3.0522e-14	0	1	1	12	P56480	P56480 [490-522]	1	4165.14	0	0.425	0.432	0.633	0.669	0.591	233853	99291.4	100990	147995	156418	138120	0	233853	171192	160556	229450	236997	214472	1.20388	0.181671
High	[K].SLQDIIAILGMDELSEEDKLTVSR.[A]	1xAcetyl [K19]; 1xTMT6plex [N-Term]	P56480 1xAcetyl [K451]	3.59007e-14	0	1	1	2	P56480	P56480 [433-456]	1	2946.55	0	0.47	0.351	0.681	0.76	1.825	5065.89	2381.37	1780.61	3448.18	3851.95	9244.64	0	5065.89	4105.82	2830.86	5346.01	5836.29	14355	2.12766	0.206501
High	[K].ADKLAEEHGS.[-]	1xAcetyl [K3]; 1xTMT6plex [N-Term]	P56480 1xAcetyl [K522]	0.000310427	0	1	1	6	P56480	P56480 [520-529]	1	1327.67	0	0.136	0.081	0.125	0.139	0.124	201646	27458.9	16407.5	25198.5	28097.7	24907.6	0	201646	47343	26085	39067.5	42572.2	38676.3	0.437395	0.403963
High	[K].ETIKGFQQILAGEYDHLPEQAFYMVGPIEEAVAK.[A]	1xAcetyl [K4]; 1xTMT6plex [K34]; 1xTMT6plex [N-Term]	P56480 1xAcetyl [K489]	1.33283e-07	0	1	1	2	P56480	P56480 [486-519]	1	4322.25	0	0.387	0.507	0.734	0.653	0.452	9375.18	3626.25	4755.8	6882.58	6123.32	4235.67	0	9375.18	6252.15	7560.89	10670.7	9277.76	6577.13	1.14392	0.500723
High	[K].GGKIGLFGGAGVGK.[T]	1xAcetyl [K3]; 1xTMT6plex [K14]; 1xTMT6plex [N-Term]	P56480 1xAcetyl [K201]	3.36847e-11	0	1	1	4	P56480	P56480 [199-212]	1	1718.04	0	0.458	0.671	0.711	1.553	0.339	108210	49553.7	72564.9	76932.5	168046	36674	0	108210	85437.3	115366	119275	254616	56947.2	1.39424	0.529372
High	[R].IMNVIGEPIDERGPIKTK.[Q]	1xAcetyl [K16]; 1xTMT6plex [K18]; 1xTMT6plex [N-Term]	P56480 1xAcetyl [K159]	6.37899e-06	0	1	1	2	P56480	P56480 [144-161]	2	2510.44	0	1.348	1.098	0.31	0.834	1.393	33437.5	45085.4	36711.6	10352.3	27878.3	46592.9	0	33437.5	77733.5	58365.1	16050	42239.9	72349.2	0.770568	0.565239
High	[K].DATSKVALVYGQMNEPPGAR.[A]	1xAcetyl [K5]; 1xTMT6plex [N-Term]	P56480 1xAcetyl [K264]	1.92746e-09	0	1	1	2	P56480	P56480 [260-279]	1	2375.22	0	0.454	0.647	0.524	0.662	0.522	30694.5	13946.5	19848.4	16079.3	20308.1	16024.4	0	30694.5	24045.6	31555.5	24929.2	30769.8	24882.6	0.933785	0.569095
High	[K].VVDLLAPYAKGGK.[I]	1xAcetyl [K10]; 1xTMT6plex [K13]; 1xTMT6plex [N-Term]	P56480 1xAcetyl [K198]	4.87233e-08	0	1	1	10	P56480	P56480 [189-201]	1	1831.11	0	0.478	0.585	0.627	0.727	0.54	210436	100687	123086	131859	152952	113554	0	210436	173598	195685	204433	231745	176326	1.05655	0.600566
High	[R].GQKVLDSGAPIKIPVGPETLGR.[I]	1xAcetyl [K3]; 1xTMT6plex [K12]; 1xTMT6plex [N-Term]	P56480 1xAcetyl [K124]	1.98666e-10	0	1	1	8	P56480	P56480 [122-143]	2	2732.61	0	0.484	0.461	0.301	0.625	0.628	511578	247435	235808	153936	319848	321248	0	511578	426611	374893	238661	484619	498833	0.93072	0.761661
High	[R].GVQKILQDYK.[S]	1xAcetyl [K4]; 1xTMT6plex [K10]; 1xTMT6plex [N-Term]	P56480 1xAcetyl [K426]	2.24538e-06	0	1	1	8	P56480	P56480 [423-432]	1	1692.01	0	0.428	0.544	0.601	0.708	0.424	761277	326162	413980	457477	539063	322485	0	761277	562349	658155	709267	816762	500754	1.02271	0.897289
High	[K].MMLDLNKAK.[T]	1xAcetyl [K7]; 1xTMT6plex [K9]; 1xTMT6plex [N-Term]	Q99JY0 1xAcetyl [K189]	1.60873e-05	0	1	1	12	Q99JY0	Q99JY0 [183-191]	1	1563.9	0	0.523	0.624	0.717	0.851	0.788	156376	81846.5	97542.8	112163	133023	123157	0	156376	141115	155076	173896	201551	191238	1.25216	0.0156957
High	[K].DTVTKDNGIRPSSLEQMAK.[L]	1xAcetyl [K5]; 1xTMT6plex [K19]; 1xTMT6plex [N-Term]	Q99JY0 1xAcetyl [K278]	1.67823e-08	0	1	1	6	Q99JY0	Q99JY0 [274-292]	1	2590.39	0	0.436	0.49	0.797	0.785	0.692	215106	93777.1	105386	171503	168862	148816	0	215106	161685	167546	265896	255851	231081	1.38302	0.0247847
High	[K].TKVGSPPLEK.[F]	1xAcetyl [K2]; 1xTMT6plex [K10]; 1xTMT6plex [N-Term]	Q99JY0 1xAcetyl [K409]	0.00153667	0.000106016	1	1	2	Q99JY0	Q99JY0 [408-417]	1	1555.95	0	0.511	0.761	1.04	1.131	0.851	12551.6	6411.26	9557.11	13047.8	14198.1	10685.7	0	12551.6	11053.9	15194.1	20229.1	21512.3	16592.6	1.50347	0.0269038
High	[R].IPFLLSGTSYKDLMPHDLAR.[A]	1xAcetyl [K11]; 1xOxidation [M14]; 1xTMT6plex [N-Term]	Q99JY0 1xAcetyl [K73]	1.0157e-10	0	1	1	20	Q99JY0	Q99JY0 [63-82]	1	2561.36	0	0.581	0.644	0.669	0.728	0.711	86419.8	50191.5	55666.7	57822.6	62875.7	61474.1	0	86419.8	86537.1	88500.4	89647.5	95266.2	95456.6	1.07234	0.0355675
High	[K].TLAKPNMK.[N]	1xAcetyl [K4]; 1xTMT6plex [K8]; 1xTMT6plex [N-Term]	Q99JY0 1xAcetyl [K49]	0.000454642	0	1	1	7	Q99JY0	Q99JY0 [46-53]	0	1402.85	0	0.802	1.076	1.15	1.556	2.667	132113	105997	142147	151881	205570	352350	0	132113	182753	225989	235474	311469	547128	2.02285	0.132028
High	[K].DQLLLGPTYATPKVLEK.[A]	1xAcetyl [K13]; 1xTMT6plex [K17]; 1xTMT6plex [N-Term]	Q99JY0 1xAcetyl [K362]	6.56098e-08	0	1	1	6	Q99JY0	Q99JY0 [350-366]	1	2386.4	0	0.425	0.605	0.898	0.836	0.588	55993.7	23772.9	33898.4	50272.1	46837.2	32922.2	0	55993.7	40987.8	53892.6	77941.2	70965.5	51121.4	1.3258	0.153003
High	[K].DVVDYIIFGTVIQEVKTSNVAR.[E]	1xAcetyl [K16]; 1xTMT6plex [N-Term]	Q99JY0 1xAcetyl [K112]	0.0032425	0.000202279	1	1	2	Q99JY0	Q99JY0 [97-118]	1	2737.5	0	0.548	0.513	0.405	0.528	0.566	3469.54	1901.31	1780.86	1404.54	1832.56	1964.03	0	3469.54	3278.12	2831.25	2177.59	2776.61	3049.74	0.835579	0.175727
High	[R].ALAMGYKPK.[A]	1xAcetyl [K7]; 1xOxidation [M4]; 1xTMT6plex [K9]; 1xTMT6plex [N-Term]	Q99JY0 1xAcetyl [K333]	0.000239726	0	1	1	5	Q99JY0	Q99JY0 [327-335]	0	1494.88	0	0.481	0.586	0.549	0.983	1.177	9764.49	4701.58	5721.83	5358.75	9598.19	11492.3	0	9764.49	8106.17	9096.7	8308.14	14542.7	17845.2	1.50909	0.182071
High	[R].KMMLDLNK.[A]	1xAcetyl [K1]; 1xTMT6plex [K8]; 1xTMT6plex [N-Term]	Q99JY0 1xAcetyl [K182]	0.0178004	0.0011238	1	1	2	Q99JY0	Q99JY0 [182-189]	1	1492.86	0	0.438	0.694	0.676	0.87	0.711	15315.1	6711.06	10625.4	10346.7	13323.3	10889.2	0	15315.1	11570.8	16892.6	16041.4	20186.8	16908.7	1.21377	0.197555
High	[K].LKPAFIKPYGTVTAANSSFLTDGASAMLIMSEDR.[A]	1xAcetyl [K7]; 1xTMT6plex [N-Term]	Q99JY0 1xAcetyl [K299]	6.42691e-10	0	1	1	8	Q99JY0	Q99JY0 [293-326]	0	3874	0	0.311	0.224	0.23	0.24	0.208	44238.4	13765	9887.43	10161.7	10604.2	9211.27	0	44238.4	23732.8	15719.3	15754.6	16067	14303.2	0.551135	0.215112
High	[R].LSLLSKFR.[L]	1xAcetyl [K6]; 1xTMT6plex [N-Term]	Q99JY0 1xAcetyl [K202]	0.00426382	0.000299754	1	1	4	Q99JY0	Q99JY0 [197-204]	1	1234.77	0	0.819	1.049	1.053	1.415	0.96	138411	113364	145212	145714	195888	132844	0	138411	195455	230861	225913	296800	206280	1.29088	0.227876
High	[R].DFIYVSQDPKDQLLLGPTYATPK.[V]	1xAcetyl [K10]; 1xTMT6plex [K23]; 1xTMT6plex [N-Term]	Q99JY0 1xAcetyl [K349]	1.27892e-11	0	1	1	10	Q99JY0	Q99JY0 [340-362]	1	3109.69	0	0.392	0.39	0.616	0.582	0.585	223337	87580.8	87119.5	137526	129957	130578	0	223337	151001	138505	213219	196904	202761	1.19507	0.282382
High	[K].AKTLGQR.[L]	1xAcetyl [K2]; 1xTMT6plex [N-Term]	Q99JY0 1xAcetyl [K191]	0.0242029	0.00124075	1	1	2	Q99JY0	Q99JY0 [190-196]	1	1044.64	0	0.452	0.573	0.612	0.86	0.584	60005.2	27127.2	34401.2	36725.1	51601.4	35046.9	0	60005.2	46771	54691.8	56938.1	78184	54420.7	1.17387	0.33074
High	[R].KDGGQYALVAACAAGGQGHAMIVEAYPK.[-]	1xAcetyl [K1]; 1xCarbamidomethyl [C12]; 1xTMT6plex [K28]; 1xTMT6plex [N-Term]	Q99JY0 1xAcetyl [K448]	7.35041e-08	0	1	1	2	Q99JY0	Q99JY0 [448-475]	1	3333.71	0	0.746	0.992	0.847	1.102	0.863	6482.22	4833.48	6427.85	5493.36	7141.31	5594.23	0	6482.22	8333.58	10219.2	8516.84	10820.2	8686.7	1.11938	0.488947
High	[R].ALAMGYKPKAYLR.[D]	1xAcetyl [K9]; 1xTMT6plex [K7]; 1xTMT6plex [N-Term]	Q99JY0 1xAcetyl [K335]	6.14195e-06	0	1	1	4	Q99JY0	Q99JY0 [327-339]	1	1982.17	0	0.439	0.489	0.453	0.617	0.452	361196	158387	176530	163537	222941	163266	0	361196	273081	280652	253545	337790	253518	0.923408	0.588765
High	[K].TLAKPNMKNIVVVEGVR.[I]	1xAcetyl [K8]; 1xTMT6plex [K4]; 1xTMT6plex [N-Term]	Q99JY0 1xAcetyl [K53]	1.32989e-08	0	1	1	4	Q99JY0	Q99JY0 [46-62]	1	2368.42	0	0.771	0.965	0.638	1.113	0.953	83851.7	64623.9	80912.2	53456.9	93295.2	79874.9	0	83851.7	111421	128636	82879	141356	124029	1.07519	0.727279
High	[K].HIKGITK.[L]	1xAcetyl [K3]; 1xTMT6plex [K7]; 1xTMT6plex [N-Term]	Q99K67 1xAcetyl [K48]	0.00169089	0.000106016	1	1	8	Q99K67	Q99K67 [46-52]	1	1296.84	0	0.635	0.641	0.899	0.823	0.86	334237	212242	214152	300514	275064	287313	0	334237	365934	340465	465912	416764	446139	1.27693	0.00510408
High	[R].RAPLAPKHIK.[G]	1xAcetyl [K7]; 1xTMT6plex [K10]; 1xTMT6plex [N-Term]	Q99K67 1xAcetyl [K45]	4.25839e-05	0	1	1	8	Q99K67	Q99K67 [39-48]	2	1631.05	0	0.597	0.609	0.787	0.763	0.824	319092	190440	194329	251228	243479	263029	0	319092	328346	308949	389501	368908	408429	1.22005	0.00526504
High	[K].YNINPVSLTVGKQEAK.[L]	1xAcetyl [K12]; 1xTMT6plex [K16]; 1xTMT6plex [N-Term]	Q99K67 1xAcetyl [K535]	1.58634e-09	0	1	1	2	Q99K67	Q99K67 [524-539]	1	2261.29	0	0.552	0.554	0.791	0.756	0.852	50048	27626	27732.6	39603	37852.8	42644.1	0	50048	47631	44089.9	61400	57352.7	66217.6	1.30473	0.00960547
High	[R].SSPCEKLK.[E]	1xAcetyl [K6]; 1xCarbamidomethyl [C4]; 1xTMT6plex [K8]; 1xTMT6plex [N-Term]	Q99K67 1xAcetyl [K778]	0.161849	0.00940737	1	1	2	Q99K67	Q99K67 [773-780]	1	1448.82	0	0.683	0.67	0.99	0.852	0.963	201924	137829	135282	199828	172059	194429	0	201924	237636	215074	309811	260695	301909	1.33268	0.0170524
High	[K].LKEVVFTK.[L]	1xAcetyl [K2]; 1xTMT6plex [K8]; 1xTMT6plex [N-Term]	Q99K67 1xAcetyl [K780]	0.00152853	0.000106016	1	1	6	Q99K67	Q99K67 [779-786]	1	1463.92	0	0.518	0.52	0.788	0.656	0.789	1.06115e+06	549317	551850	836208	696387	837560	0	1.06115e+06	947098	877345	1.29645e+06	1.05513e+06	1.30056e+06	1.26565	0.0583
High	[R].EAYPALRPEANPLTWKQLLCDLVGISR.[S]	1xAcetyl [K16]; 1xCarbamidomethyl [C20]; 1xTMT6plex [N-Term]	Q99K67 1xAcetyl [K761]	3.02602e-13	0	1	1	14	Q99K67	Q99K67 [746-772]	1	3381.82	0	0.497	0.511	0.815	0.649	0.78	252652	125499	129080	205938	163883	197002	0	252652	216378	205215	319283	248308	305903	1.29552	0.0633997
High	[K].TDGVYDPVEYEKYPER.[Y]	1xAcetyl [K12]; 1xTMT6plex [N-Term]	Q99K67 1xAcetyl [K286]	0.0732891	0.00502395	1	1	2	Q99K67	Q99K67 [275-290]	1	2231.07	0	0.668	0.554	0.773	0.856	1.059	5643.32	3767.38	3126.98	4361.98	4832.8	5977.52	0	5643.32	6495.49	4971.35	6762.76	7322.42	9281.86	1.36568	0.0772454
High	[K].KYNINPVSLTVGK.[Q]	1xAcetyl [K1]; 1xTMT6plex [K13]; 1xTMT6plex [N-Term]	Q99K67 1xAcetyl [K523]	2.81821e-06	0	1	1	2	Q99K67	Q99K67 [523-535]	1	1933.15	0	0.519	0.619	0.7	0.808	1.223	32180.1	16686.8	19909.9	22525.6	25989.4	39367.3	0	32180.1	28770.4	31653.2	34923.3	39377.8	61129.3	1.46247	0.155299
High	[R].LIDYEKMVDHR.[G]	1xAcetyl [K6]; 1xTMT6plex [N-Term]	Q99K67 1xAcetyl [K138]	1.70397e-06	0	1	1	8	Q99K67	Q99K67 [133-143]	1	1689.88	0	0.648	0.74	0.719	0.844	0.827	98430.8	63806.7	72815.7	70816.8	83071.1	81370.5	0	98430.8	110012	115764	109793	125865	126352	1.1166	0.16623
High	[K].AQEANMNLLDEVLKQEIR.[L]	1xAcetyl [K14]; 1xTMT6plex [N-Term]	Q99K67 1xAcetyl [K128]	3.85634e-11	0	1	1	4	Q99K67	Q99K67 [115-132]	1	2385.26	0	0.429	0.477	0.395	0.491	0.438	22611.5	9693.36	10783.8	8925.63	11111.4	9912.18	0	22611.5	16712.7	17144.4	13838.2	16835.5	15391.6	0.815768	0.171828
High	[K].GLMGPFTK.[E]	1xAcetyl [K8]; 1xTMT6plex [N-Term]	Q99K67 1xAcetyl [K901]	0.0592557	0.00375911	1	1	2	Q99K67	Q99K67 [894-901]	0	1121.62	0	0.735	0.71	0.594	0.889	1.522	13999.2	10293.1	9938.37	8311.68	12445.5	21300.9	0	13999.2	17746.7	15800.3	12886.3	18856.9	33075.9	1.36329	0.397634
High	[K].SSVVPVEGCPELPHK.[L]	1xAcetyl [K15]; 1xCarbamidomethyl [C9]; 1xTMT6plex [N-Term]	Q99K67 1xAcetyl [K348]	0.00017347	0	1	1	2	Q99K67	Q99K67 [334-348]	0	1905.99	0	0.758	0.616	0.562	1.007	0.897	5764.47	4368.42	3551.04	3241.66	5806.68	5168.74	0	5764.47	7531.76	5645.53	5025.83	8798.01	8025.99	1.15353	0.49798
High	[R].EVSKTGDLRK.[V]	1xAcetyl [K4]; 1xTMT6plex [K10]; 1xTMT6plex [N-Term]	Q99K67 1xAcetyl [K253]	0.0669082	0.0046036	1	1	2	Q99K67	Q99K67 [250-259]	2	1632.97	0	0.551	0.516	0.271	0.502	0.741	59979	33058.5	30949.5	16273.9	30126.9	44432.5	0	59979	56997.4	49204.4	25230.9	45646.9	68994.6	0.841687	0.538247
High	[R].AIHDKEYVR.[A]	1xAcetyl [K5]; 1xTMT6plex [N-Term]	Q99K67 1xAcetyl [K70]	1.73529e-05	0	1	1	4	Q99K67	Q99K67 [66-74]	1	1401.77	0	0.424	0.47	0.511	0.525	0.788	84839	35998.6	39871.5	43369.8	44527	66826.9	0	84839	62066.5	63388.7	67240	67465.1	103768	1.134	0.54463
High	[K].GITKLGYK.[V]	1xAcetyl [K4]; 1xTMT6plex [K8]; 1xTMT6plex [N-Term]	Q99K67 1xAcetyl [K52]	0.000437877	0	1	1	4	Q99K67	Q99K67 [49-56]	1	1379.87	0	0.422	0.385	0.57	0.498	0.537	1.01299e+06	427009	389767	576910	504941	543997	0	1.01299e+06	736222	619662	894434	765062	844715	1.05713	0.731496
High	[K].TVGLPTAMAAKMLLDGEIEAK.[G]	1xAcetyl [K11]; 1xTMT6plex [K21]; 1xTMT6plex [N-Term]	Q99K67 1xAcetyl [K883]	0.000508858	0	1	1	2	Q99K67	Q99K67 [873-893]	1	2659.48	0	0.505	0.827	0.597	1.197	0.435	4540.29	2292.85	3754.15	2712.08	5433.16	1976.24	0	4540.29	3953.19	5968.45	4204.78	8232.06	3068.7	1.07216	0.845791
High	[K].CVGVGESDGSIWNPDGIDPKELEDFK.[L]	1xAcetyl [K20]; 1xCarbamidomethyl [C1]; 1xTMT6plex [K26]; 1xTMT6plex [N-Term]	P26443 1xAcetyl [K346]	6.38449e-13	0	1	1	16	P26443	P26443 [327-352]	1	3363.65	0	0.734	0.718	1.506	1.212	1.148	1.26109e+06	926165	905122	1.89874e+06	1.52798e+06	1.44824e+06	0	1.26109e+06	1.59684e+06	1.43899e+06	2.94378e+06	2.31512e+06	2.24882e+06	1.74724	0.011445
High	[R].TAMKYNLGLDLR.[T]	1xAcetyl [K4]; 1xTMT6plex [N-Term]	P26443 1xAcetyl [K527]	1.7486e-09	0	1	1	20	P26443	P26443 [524-535]	1	1665.92	0	0.878	0.838	1.24	1.163	1.185	435606	382541	365132	540204	506697	516398	0	435606	659553	580495	837525	767723	801860	1.43652	0.0237081
High	[K].QLTKSNAPR.[V]	1xAcetyl [K4]; 1xTMT6plex [N-Term]	P26443 1xAcetyl [K390]	6.92681e-05	0	1	1	6	P26443	P26443 [387-395]	1	1285.74	0	0.788	0.747	0.991	1.104	0.971	51645.8	40685.6	38604.4	51184.9	57018.8	50124.2	0	51645.8	70147.6	61374.2	79356.5	86392.1	77832.6	1.32983	0.0277903
High	[K].INPKNYTDNELEK.[I]	1xAcetyl [K4]; 1xTMT6plex [K13]; 1xTMT6plex [N-Term]	P26443 1xAcetyl [K191]	6.57544e-07	0	1	1	4	P26443	P26443 [188-200]	1	2078.12	0	0.559	0.583	0.739	0.794	0.652	115336	64527.9	67237.7	85207.6	91600.6	75199.6	0	115336	111255	106896	132105	138789	116770	1.16245	0.0603533
High	[R].LTFKYER.[D]	1xAcetyl [K4]; 1xTMT6plex [N-Term]	P26443 1xAcetyl [K457]	0.0386735	0.00248658	1	1	10	P26443	P26443 [454-460]	1	1227.69	0	0.611	0.592	0.792	0.763	0.679	493845	301696	292374	391241	376945	335103	0	493845	520166	464824	606576	571129	520347	1.14824	0.069613
High	[K].IIAEGANGPTTPEADKIFLER.[N]	1xAcetyl [K16]; 1xTMT6plex [N-Term]	P26443 1xAcetyl [K415]	2.89496e-11	0	1	1	6	P26443	P26443 [400-420]	1	2513.34	0	0.538	0.513	0.623	0.792	0.926	145831	78415.1	74793.2	90889.2	115530	135017	0	145831	135198	118908	140913	175046	209653	1.31424	0.121031
High	[K].LVEDLKTR.[E]	1xAcetyl [K6]; 1xTMT6plex [N-Term]	P26443 1xAcetyl [K90]	0.0629662	0.0042844	1	1	5	P26443	P26443 [85-92]	1	1244.74	0	0.416	0.39	0.8	0.599	0.628	4.3689e+06	1.81889e+06	1.70267e+06	3.4932e+06	2.61635e+06	2.74568e+06	0	4.3689e+06	3.13602e+06	2.70694e+06	5.41582e+06	3.96416e+06	4.26349e+06	1.33604	0.161159
High	[K].LQHGSILGFPKAK.[V]	1xAcetyl [K11]; 1xTMT6plex [K13]; 1xTMT6plex [N-Term]	P26443 1xAcetyl [K363]	0.00245062	0.000154884	1	1	2	P26443	P26443 [353-365]	1	1896.15	0	0.322	0.263	0.205	0.279	0.269	72749.1	23438.9	19102.9	14908.6	20328.1	19565.9	0	72749.1	40411.9	30370.2	23114.1	30800.2	30381.8	0.587301	0.204173
High	[K].AKIIAEGANGPTTPEADKIFLER.[N]	1xAcetyl [K2]; 1xTMT6plex [K18]; 1xTMT6plex [N-Term]	P26443 1xAcetyl [K399]	2.28169e-11	0	1	1	4	P26443	P26443 [398-420]	2	2941.64	0	0.546	0.463	0.234	0.514	0.527	104981	57327.6	48579.5	24523.9	53970.5	55346.7	0	104981	98840.7	77232.9	38021.6	81773.5	85942.2	0.732018	0.224368
High	[K].ALASLMTYKCAVVDVPFGGAK.[A]	1xAcetyl [K9]; 1xCarbamidomethyl [C10]; 1xTMT6plex [K21]; 1xTMT6plex [N-Term]	P26443 1xAcetyl [K171]	6.83609e-09	0	1	1	4	P26443	P26443 [163-183]	1	2698.47	0	0.65	0.803	0.652	0.735	0.434	25962.5	16887	20858.8	16916.2	19071.2	11259.1	0	25962.5	29115.6	33161.8	26226.7	28895.8	17483.1	0.82282	0.265332
High	[R].GASIVEDKLVEDLK.[T]	1xAcetyl [K8]; 1xTMT6plex [K14]; 1xTMT6plex [N-Term]	P26443 1xAcetyl [K84]	1.42507e-11	0	1	1	16	P26443	P26443 [77-90]	1	2016.16	0	0.425	0.38	0.581	0.574	0.673	3.04319e+06	1.29287e+06	1.15708e+06	1.76853e+06	1.74765e+06	2.049e+06	0	3.04319e+06	2.22909e+06	1.83955e+06	2.7419e+06	2.64796e+06	3.18168e+06	1.20525	0.281165
High	[R].TAAYVNAIEKVFK.[V]	1xAcetyl [K10]; 1xTMT6plex [K13]; 1xTMT6plex [N-Term]	P26443 1xAcetyl [K545]	3.4991e-06	0	1	1	6	P26443	P26443 [536-548]	1	1954.14	0	0.803	0.904	1.039	1.126	0.776	80291.5	64449.9	72619.6	83394.4	90378.7	62317.1	0	80291.5	111120	115452	129294	136937	96765.7	1.18292	0.321671
High	[R].FGAKCVGVGESDGSIWNPDGIDPK.[E]	1xAcetyl [K4]; 1xCarbamidomethyl [C5]; 1xTMT6plex [K24]; 1xTMT6plex [N-Term]	P26443 1xAcetyl [K326]	1.84358e-12	0	1	1	4	P26443	P26443 [323-346]	1	3005.51	0	0.584	0.798	1.327	0.811	0.647	53486.7	31235.6	42708.4	70976.8	43383.2	34590.5	0	53486.7	53854.5	67898.9	110041	65732.2	53711.9	1.30955	0.366509
High	[K].VFKVYNEAGVTFT.[-]	1xAcetyl [K3]; 1xTMT6plex [N-Term]	P26443 1xAcetyl [K548]	7.52776e-07	0	1	1	134	P26443	P26443 [546-558]	1	1745.93	0	0.483	0.547	0.614	0.633	0.61	361078	174322	197658	221653	228616	220082	0	361078	300554	314241	343649	346389	341742	1.05729	0.367833
High	[K].ELEDFKLQHGSILGFPK.[A]	1xAcetyl [K6]; 1xTMT6plex [K17]; 1xTMT6plex [N-Term]	P26443 1xAcetyl [K352]	2.12461e-09	0	1	1	6	P26443	P26443 [347-363]	1	2458.37	0	0.221	0.213	0.217	0.223	0.255	62721.2	13848.5	13377.1	13590.2	13988	15985.2	0	62721.2	23876.8	21267.2	21070.1	21194	24821.7	0.621942	0.369696
High	[R].IIKPCNHVLSLSFPIR.[R]	1xAcetyl [K3]; 1xCarbamidomethyl [C5]; 1xTMT6plex [N-Term]	P26443 1xAcetyl [K110]	8.00623e-06	0	1	1	4	P26443	P26443 [108-123]	0	2165.25	0	0.335	0.392	0.349	0.415	0.429	59544.4	19922.6	23362.8	20778.9	24694.6	25526.8	0	59544.4	34349.3	37142.7	32215.4	37416.1	39637.9	0.833886	0.42991
High	[K].AGVKINPK.[N]	1xAcetyl [K4]; 1xTMT6plex [K8]; 1xTMT6plex [N-Term]	P26443 1xAcetyl [K187]	0.00059442	0	1	1	4	P26443	P26443 [184-191]	1	1326.85	0	0.36	0.436	0.984	0.54	0.421	107644	38716.3	46884.2	105942	58091.8	45304.7	0	107644	66752.2	74537.7	164251	88017.9	70348.9	1.296	0.478067
High	[K].AKVYEGSILEADCDILIPAASEK.[Q]	1xAcetyl [K2]; 1xCarbamidomethyl [C13]; 1xTMT6plex [K23]; 1xTMT6plex [N-Term]	P26443 1xAcetyl [K365]	1.37955e-11	0	1	1	10	P26443	P26443 [364-386]	1	2992.6	0	0.49	0.499	0.582	0.647	0.58	221614	108687	110551	129062	143476	128454	0	221614	187392	175757	200096	217388	199463	1.05504	0.513026
High	[K].FGKHGGTIPVVPTAEFQDR.[I]	1xAcetyl [K3]; 1xTMT6plex [N-Term]	P26443 1xAcetyl [K480]	1.17663e-12	0	1	1	2	P26443	P26443 [478-496]	1	2327.23	0	0.635	0.791	1.145	0.83	0.574	40230.6	25561.2	31838.3	46075.8	33380.8	23099.1	0	40230.6	44071	50617.4	71435.4	50576.9	35868.2	1.17019	0.51597
High	[R].YSTDVSVDEVKALASLMTYK.[C]	1xAcetyl [K11]; 1xTMT6plex [K20]; 1xTMT6plex [N-Term]	P26443 1xAcetyl [K162]	3.28582e-10	0	1	1	12	P26443	P26443 [152-171]	1	2720.45	0	0.433	0.423	0.606	0.589	0.469	256505	110954	108561	155516	151097	120361	0	256505	191299	172592	241109	228935	186895	1.0589	0.707996
High	[R].ISGASEKDIVHSGLAYTMER.[S]	1xAcetyl [K7]; 1xTMT6plex [N-Term]	P26443 1xAcetyl [K503]	8.01332e-13	0	1	1	66	P26443	P26443 [497-516]	1	2435.24	0	0.393	0.341	0.478	0.457	0.461	2.94032e+06	1.15689e+06	1.00308e+06	1.40465e+06	1.34346e+06	1.35551e+06	0	2.94032e+06	1.99465e+06	1.59472e+06	2.17774e+06	2.03555e+06	2.10483e+06	0.967599	0.86896
High	[K].NYTDNELEKITR.[R]	1xAcetyl [K9]; 1xTMT6plex [N-Term]	P26443 1xAcetyl [K200]	1.41144e-08	0	1	1	4	P26443	P26443 [192-203]	1	1766.91	0	0.626	0.846	0.967	0.947	0.415	88979.5	55693.3	75274.7	86061.3	84251.4	36935.9	0	88979.5	96022.9	119674	133428	127654	57353.9	1.04516	0.869315
High	[R].FTMELAKK.[G]	1xAcetyl [K7]; 1xTMT6plex [K8]; 1xTMT6plex [N-Term]	P26443 1xAcetyl [K211]	0.000329352	0	1	1	4	P26443	P26443 [205-212]	1	1467.86	0	0.633	0.828	0.87	0.921	0.471	151008	95633.4	124997	131403	139136	71107	0	151008	164885	198723	203726	210812	110415	1.02008	0.926982
High	[R].GYFIQPTVFGDVKDGMTIAK.[E]	1xAcetyl [K13]; 1xTMT6plex [K20]; 1xTMT6plex [N-Term]	P47738 1xAcetyl [K409]	1.72216e-11	0	1	1	12	P47738	P47738 [397-416]	1	2687.45	0	0.571	0.663	1.078	0.848	0.932	141256	80696.1	93646.4	152219	119739	131608	0	141256	139131	148881	235998	181423	204360	1.44847	0.0163077
High	[K].FKTIEEVVGR.[A]	1xAcetyl [K2]; 1xTMT6plex [N-Term]	P47738 1xAcetyl [K430]	1.82185e-05	0	1	1	6	P47738	P47738 [429-438]	1	1448.83	0	0.642	0.836	1.126	0.976	0.964	1104024	708502	923029	1.24333e+06	1.07722e+06	1.06466e+06	0	1104024	1.22156e+06	1.46745e+06	1.92765e+06	1.63215e+06	1.65319e+06	1.37436	0.0298268
High	[K].ILGYIKSGQQEGAK.[L]	1xAcetyl [K6]; 1xTMT6plex [K14]; 1xTMT6plex [N-Term]	P47738 1xAcetyl [K377]	7.65094e-07	0	1	1	8	P47738	P47738 [372-385]	1	1992.15	0	0.577	0.746	0.88	0.845	0.796	213943	123505	159634	188261	180797	170248	0	213943	212939	253790	291878	273935	264361	1.21964	0.0336281
High	[K].EDVDKAVK.[A]	1xAcetyl [K5]; 1xTMT6plex [K8]; 1xTMT6plex [N-Term]	P47738 1xAcetyl [K80]	0.000186071	0	1	1	3	P47738	P47738 [76-83]	1	1403.81	0	0.398	0.602	1.504	0.8	0.76	129353	51489.6	77865.9	194593	103495	98337.7	0	129353	88775.2	123793	301695	156811	152698	1.78756	0.150833
High	[K].TFPTVNPSTGEVICQVAEGNKEDVDK.[A]	1xAcetyl [K21]; 1xCarbamidomethyl [C14]; 1xTMT6plex [K26]; 1xTMT6plex [N-Term]	P47738 1xAcetyl [K75]	1.80411e-12	0	1	1	4	P47738	P47738 [55-80]	1	3334.69	0	0.948	1.56	1.096	1.705	3.699	59969.6	56880.2	93561.2	65696.8	102224	221808	0	59969.6	98069.4	148746	101855	154885	344422	1.95956	0.276745
High	[R].KTFPTVNPSTGEVICQVAEGNKEDVDK.[A]	1xAcetyl [K1]; 1xCarbamidomethyl [C15]; 2xTMT6plex [K22; K27]; 1xTMT6plex [N-Term]	P47738 1xAcetyl [K54]	2.38307e-06	0	1	1	2	P47738	P47738 [54-80]	2	3691.95	0	0.588	0.655	0.636	0.726	0.733	21712	12760.4	14224.1	13813.6	15752.9	15924.9	0	21712	22000.7	22613.8	21416.5	23868	24728.1	1.05557	0.297659
High	[R].TEQGPQVDETQFK.[K]	1xAcetyl [K13]; 1xTMT6plex [N-Term]	P47738 1xAcetyl [K370]	5.33605e-06	0	1	1	2	P47738	P47738 [358-370]	0	1777.88	0	0.674	0.746	0.634	1.91	10.382	6896.91	4649.71	5148.08	4369.29	13171.5	71603.1	0	6896.91	8016.74	8184.55	6774.09	19956.8	111185	5.97084	0.30848
High	[K].DGMTIAKEEIFGPVMQILK.[F]	1xAcetyl [K7]; 1xTMT6plex [K19]; 1xTMT6plex [N-Term]	P47738 1xAcetyl [K416]	5.95809e-10	0	1	1	2	P47738	P47738 [410-428]	1	2620.45	0	0.455	0.74	1.435	0.785	0.62	18208.7	8283.6	13482.8	26132.2	14288.8	11288.6	0	18208.7	14282.1	21435.3	40515.1	21649.8	17528.8	1.47783	0.308721
High	[K].VAEQTPLTALYVANLIK.[E]	1xAcetyl [K17]; 1xTMT6plex [N-Term]	P47738 1xAcetyl [K228]	5.41174e-07	0	1	1	2	P47738	P47738 [212-228]	0	2115.23	0	0.496	0.544	0.449	0.847	1.515	8890.53	4413.02	4833.4	3990.05	7529.22	13466.5	0	8890.53	7608.66	7684.27	6186.13	11407.9	20910.7	1.59219	0.332127
High	[R].ANDSKYGLAAAVFTK.[D]	1xAcetyl [K5]; 1xTMT6plex [K15]; 1xTMT6plex [N-Term]	P47738 1xAcetyl [K443]	4.48264e-09	0	1	1	6	P47738	P47738 [439-453]	1	2056.15	0	0.428	0.522	0.636	0.628	0.544	46559.3	19907.7	24301.9	29591.9	29238.7	25327.7	0	46559.3	34323.5	38635.8	45878.9	44301.1	39328.7	1.08358	0.461308
High	[K].TVTVKVPQK.[N]	1xAcetyl [K5]; 1xTMT6plex [K9]; 1xTMT6plex [N-Term]	P47738 1xAcetyl [K513]	0.000174408	0	1	1	4	P47738	P47738 [509-517]	1	1499.96	0	0.767	1.043	1.157	1.008	0.797	70751.2	54290.4	73797.5	81844.6	71319	56381.5	0	70751.2	93604.2	117325	126891	108059	87549	1.14491	0.482677
High	[R].ELGEYGLQAYTEVK.[T]	1xAcetyl [K14]; 1xTMT6plex [N-Term]	P47738 1xAcetyl [K508]	1.26116e-05	0	1	1	2	P47738	P47738 [495-508]	0	1870.96	0	0.739	0.746	0.563	0.838	1.213	11377	8404.72	8486.43	6402.09	9529.38	13799.2	0	11377	14490.9	13491.9	9925.73	14438.5	21427.3	1.16341	0.570062
High	[R].YYAGWADKYHGK.[T]	1xAcetyl [K8]; 1xTMT6plex [K12]; 1xTMT6plex [N-Term]	P47738 1xAcetyl [K157]	9.9516e-08	0	1	1	6	P47738	P47738 [150-161]	1	1959.02	0	0.318	0.44	0.381	0.564	0.38	140854	44841.2	62032.4	53734.2	79487.6	53522.5	0	140854	77312.5	98620.7	83308.9	120436	83109.5	0.905511	0.679302
High	[K].EEIFGPVMQILKFK.[T]	1xAcetyl [K12]; 1xTMT6plex [K14]; 1xTMT6plex [N-Term]	P47738 1xAcetyl [K428]	4.21942e-07	0	1	1	4	P47738	P47738 [417-430]	1	2179.26	0	0.537	0.683	0.833	0.736	0.489	56019.9	30073	38257.5	46664	41208.8	27387.6	0	56019.9	51850	60822.7	72347.3	62437.6	42527.3	1.0511	0.76905
High	[K].SGQQEGAKLLCGGGAAADR.[G]	1xAcetyl [K8]; 1xCarbamidomethyl [C11]; 1xTMT6plex [N-Term]	P47738 1xAcetyl [K385]	9.97144e-12	0	1	1	6	P47738	P47738 [378-396]	1	2117.06	0	0.652	0.748	0.778	0.953	0.513	21215.2	13827.1	15871.6	16512.7	20223.2	10880.1	0	21215.2	23839.9	25233.1	25601.1	30641.2	16894.5	1.04053	0.831605
High	[R].TPIGSFLGSLASQPATKLGTAAIQGAIEK.[A]	1xAcetyl [K17]; 1xTMT6plex [K29]; 1xTMT6plex [N-Term]	Q8QZT1 1xAcetyl [K63]	5.82347e-13	0	1	1	16	Q8QZT1	Q8QZT1 [47-75]	1	3327.89	0	0.539	0.704	1.114	0.841	1.108	61969.2	33380.4	43601.8	69019.9	52107.9	68666.1	0	61969.2	57552.3	69319.3	107008	78951.4	106624	1.54936	0.0250747
High	[K].VLKYAGLK.[K]	1xAcetyl [K3]; 1xTMT6plex [K8]; 1xTMT6plex [N-Term]	Q8QZT1 1xAcetyl [K335]	0.000697964	5.48835e-05	1	1	6	Q8QZT1	Q8QZT1 [333-340]	1	1391.9	0	0.523	0.643	0.996	0.772	0.896	805335	421473	517632	802344	621553	721288	0	805335	726677	822944	1.24394e+06	941747	1.12001e+06	1.40372	0.0266884
High	[R].SKEAWDAGK.[F]	1xAcetyl [K2]; 1xTMT6plex [K9]; 1xTMT6plex [N-Term]	Q8QZT1 1xAcetyl [K220]	3.89895e-06	0	1	1	4	Q8QZT1	Q8QZT1 [219-227]	1	1491.82	0	0.446	0.6	0.943	0.722	1.238	280365	125027	168272	264508	202363	346990	0	280365	215564	267524	410090	306611	538805	1.64451	0.0791702
High	[K].GKPDVVVK.[E]	1xAcetyl [K2]; 1xTMT6plex [K8]; 1xTMT6plex [N-Term]	Q8QZT1 1xAcetyl [K242]	0.00162917	0.000106016	1	1	5	Q8QZT1	Q8QZT1 [241-248]	0	1341.85	0	0.297	0.376	1.175	0.577	0.892	402219	119311	151251	472553	232174	358740	0	402219	205709	240463	732640	351779	557050	1.9348	0.103121
High	[K].EAWDAGKFASEITPITISVK.[G]	1xAcetyl [K7]; 1xTMT6plex [K20]; 1xTMT6plex [N-Term]	Q8QZT1 1xAcetyl [K227]	5.15345e-12	0	1	1	20	Q8QZT1	Q8QZT1 [221-240]	1	2663.47	0	0.348	0.428	0.972	0.631	0.698	480852	167258	205667	467372	303250	335587	0	480852	288376	326974	724608	459470	521098	1.55553	0.110585
High	[K].FASEITPITISVK.[G]	1xAcetyl [K13]; 1xTMT6plex [N-Term]	Q8QZT1 1xAcetyl [K240]	0.000180146	0	1	1	4	Q8QZT1	Q8QZT1 [228-240]	0	1676.97	0	0.867	0.817	1.565	2.031	4.622	1660.03	1438.57	1356.74	2598.77	3371.93	7673.12	0	1660.03	2480.29	2156.98	4029.11	5108.98	11914.8	3.34315	0.11834
High	[K].DGLTDVYNKIHMGNCAENTAK.[K]	1xAcetyl [K9]; 1xCarbamidomethyl [C15]; 1xTMT6plex [K21]; 1xTMT6plex [N-Term]	Q8QZT1 1xAcetyl [K187]	7.66625e-11	0	1	1	6	Q8QZT1	Q8QZT1 [179-199]	1	2851.41	0	0.419	0.575	1.126	0.664	0.753	84978.5	35603.2	48895.1	95651.1	56410.1	64003.2	0	84978.5	61384.9	77734.7	148296	85469.8	99383.8	1.48663	0.147669
High	[K].LEDLIVKDGLTDVYNK.[I]	1xAcetyl [K7]; 1xTMT6plex [K16]; 1xTMT6plex [N-Term]	Q8QZT1 1xAcetyl [K178]	9.02816e-08	0	1	1	6	Q8QZT1	Q8QZT1 [172-187]	1	2335.32	0	0.494	0.527	0.707	0.615	0.671	103678	51223	54664.5	73342.4	63798.1	69539	0	103678	88315.4	86907	113709	96663.7	107980	1.14146	0.147815
High	[R].IAAFADAAVDPIDFPLAPAYAVPKVLK.[Y]	1xAcetyl [K24]; 1xTMT6plex [K27]; 1xTMT6plex [N-Term]	Q8QZT1 1xAcetyl [K332]	0.000462021	0	1	1	4	Q8QZT1	Q8QZT1 [309-335]	1	3283.87	0	0.644	0.683	0.621	0.686	0.509	13062.1	8406.11	8920.15	8111.07	8956.05	6650.14	0	13062.1	14493.3	14181.5	12575.3	13569.8	10326.3	0.873841	0.170936
High	[R].LNVKPLAR.[I]	1xAcetyl [K4]; 1xTMT6plex [N-Term]	Q8QZT1 1xAcetyl [K304]	0.0177077	0.00108744	1	1	6	Q8QZT1	Q8QZT1 [301-308]	0	1181.76	0	0.457	0.584	0.707	0.868	1.895	99190.2	45334.5	57948.2	70100.3	86134.3	187984	0	99190.2	78163	92127.5	108683	130507	291901	1.97079	0.207835
High	[R].GATPYGGVKLEDLIVK.[D]	1xAcetyl [K9]; 1xTMT6plex [K16]; 1xTMT6plex [N-Term]	Q8QZT1 1xAcetyl [K171]	1.03792e-10	0	1	1	12	Q8QZT1	Q8QZT1 [163-178]	1	2160.27	0	0.414	0.415	0.701	0.518	0.747	2.07773e+06	859491	862421	1.45694e+06	1.07619e+06	1.55232e+06	0	2.07773e+06	1.48188e+06	1.3711e+06	2.25883e+06	1.63058e+06	2.41043e+06	1.27767	0.232036
High	[K].TVFQKENGTITAANASTLNDGAAALVLMTAEAAQR.[L]	1xAcetyl [K5]; 1xTMT6plex [N-Term]	Q8QZT1 1xAcetyl [K270]	1.61873e-17	0	1	1	8	Q8QZT1	Q8QZT1 [266-300]	1	3819.97	0	0.532	0.524	0.614	0.481	0.415	9035.85	4809.73	4732.86	5550.17	4343.33	3751.98	0	9035.85	8292.64	7524.42	8604.91	6580.8	5826.05	0.845445	0.243719
High	[K].RVDFSKVPK.[L]	1xAcetyl [K6]; 1xTMT6plex [K9]; 1xTMT6plex [N-Term]	Q8QZT1 1xAcetyl [K260]	0.0141429	0.000827857	1	1	3	Q8QZT1	Q8QZT1 [255-263]	2	1575.96	0	0.549	0.709	0.81	0.751	0.657	92750.4	50950.2	65753.9	75100.9	69628.8	60953	0	92750.4	87845.1	104537	116436	105498	94647.6	1.11029	0.260549
High	[K].EEVKEVYMGNVIQGGEGQAPTR.[Q]	1xAcetyl [K4]; 1xTMT6plex [N-Term]	Q8QZT1 1xAcetyl [K84]	3.02969e-10	0	1	1	2	Q8QZT1	Q8QZT1 [81-102]	1	2662.33	0	0.704	0.831	0.724	0.892	1.057	11216.9	7898.75	9320.48	8120.91	10003	11858.4	0	11216.9	13618.5	14817.9	12590.6	15156.1	18413.6	1.1641	0.336982
High	[K].IHMGNCAENTAKK.[M]	1xAcetyl [K12]; 1xCarbamidomethyl [C6]; 1xOxidation [M3]; 1xTMT6plex [K13]; 1xTMT6plex [N-Term]	Q8QZT1 1xAcetyl [K199]	0.000190129	0	1	1	8	Q8QZT1	Q8QZT1 [188-200]	1	1990.03	0	0.536	0.646	0.471	0.864	0.734	10696.5	5735.48	6905.86	5034.93	9245.57	7852.52	0	10696.5	9888.77	10979.1	7806.09	14008.4	12193.4	1.07742	0.685595
High	[K].ELFPDWKEK.[G]	1xAcetyl [K7]; 1xTMT6plex [K9]; 1xTMT6plex [N-Term]	Q921G7 1xAcetyl [K131]	0.000647588	5.48835e-05	1	1	7	Q921G7	Q921G7 [125-133]	1	1691.94	0	0.555	0.656	0.743	0.837	0.726	219334	121677	143923	162869	183625	159190	0	219334	209788	228812	252511	278220	247189	1.18237	0.0223234
High	[K].ELWIIDEKK.[W]	1xAcetyl [K8]; 1xTMT6plex [K9]; 1xTMT6plex [N-Term]	Q921G7 1xAcetyl [K283]	0.00022111	0	1	1	4	Q921G7	Q921G7 [276-284]	1	1673.99	0	0.581	0.688	0.735	0.924	0.826	48664.9	28273.7	33466.4	35789.4	44945.9	40194.2	0	48664.9	48747.8	53205.7	55487.5	68099.9	62413.4	1.23491	0.0402974
High	[K].QSWVWKELHAVR.[N]	1xAcetyl [K6]; 1xTMT6plex [N-Term]	Q921G7 1xAcetyl [K445]	6.70452e-08	0	1	1	8	Q921G7	Q921G7 [440-451]	1	1810	0	0.605	0.632	0.513	0.645	0.457	39436.6	23869.8	24932	20247.5	25435.6	18033.4	0	39436.6	41154.8	39637.6	31391.5	38538.7	28002.2	0.81455	0.0778676
High	[R].ALNEGGLQSIPKLTFPGGLLIGCSPGFMNVPK.[I]	1xAcetyl [K12]; 1xCarbamidomethyl [C23]; 1xTMT6plex [K32]; 1xTMT6plex [N-Term]	Q921G7 1xAcetyl [K375]	5.21584e-09	0	1	1	2	Q921G7	Q921G7 [364-395]	1	3813.08	0	0.416	0.609	0.75	0.732	0.683	11064.6	4607.35	6738.83	8301.2	8094.52	7554.66	0	11064.6	7943.71	10713.6	12870.1	12264.4	11730.8	1.24034	0.0839826
High	[K].GIATNDVGIQKDGAPK.[T]	1xAcetyl [K11]; 1xTMT6plex [K16]; 1xTMT6plex [N-Term]	Q921G7 1xAcetyl [K222]	1.28019e-13	0	1	1	4	Q921G7	Q921G7 [212-227]	1	2084.18	0	0.463	0.443	0.634	0.73	0.607	259547	120279	114929	164487	189536	157464	0	259547	207378	182717	255019	287176	244509	1.21098	0.154102
High	[K].SGSLAAESIFKQLTSENLQSK.[T]	1xAcetyl [K11]; 1xTMT6plex [K21]; 1xTMT6plex [N-Term]	Q921G7 1xAcetyl [K415]	3.42019e-09	0	1	1	4	Q921G7	Q921G7 [405-425]	1	2738.5	0	0.533	0.702	1.23	1.087	0.571	21051.5	11215	14781.6	25889.7	22877.5	12023.8	0	21051.5	19336.3	23500.1	40139.1	34662.9	18670.6	1.46307	0.206792
High	[K].QLAAEQGKDIR.[V]	1xAcetyl [K8]; 1xTMT6plex [N-Term]	Q921G7 1xAcetyl [K95]	0.000112033	0	1	1	8	Q921G7	Q921G7 [88-98]	1	1499.84	0	0.628	0.793	0.894	0.941	0.709	41665.8	26148.5	33060.7	37235.2	39226	29522.1	0	41665.8	45083.6	52560.8	57728.9	59433.3	45841.8	1.17008	0.213928
High	[K].GSDSDQLKPAK.[D]	1xAcetyl [K8]; 1xTMT6plex [K11]; 1xTMT6plex [N-Term]	Q921G7 1xAcetyl [K496]	1.66384e-07	0	1	1	10	Q921G7	Q921G7 [489-499]	0	1645.92	0	0.446	0.614	0.601	1.053	2.274	150780	67233.9	92504.2	90608.1	158824	342891	0	150780	115921	147065	140478	240642	532440	2.20791	0.231137
High	[R].VCLVEKAAQIGAHTLSGACLDPAAFK.[E]	1xAcetyl [K6]; 2xCarbamidomethyl [C2; C19]; 1xTMT6plex [K26]; 1xTMT6plex [N-Term]	Q921G7 1xAcetyl [K104]	1.6423e-08	0	1	1	2	Q921G7	Q921G7 [99-124]	1	3227.73	0	0.359	0.63	0.39	0.568	0.351	11223.5	4030.1	7074.34	4378.31	6373	3941.2	0	11223.5	6948.44	11247	6788.08	9656.06	6119.88	0.766992	0.271754
High	[R].GMEPWTLKHK.[G]	1xAcetyl [K8]; 1xTMT6plex [K10]; 1xTMT6plex [N-Term]	Q921G7 1xAcetyl [K486]	3.22636e-06	0	1	1	4	Q921G7	Q921G7 [479-488]	1	1726.97	0	0.583	0.734	0.708	0.877	0.659	114018	66494.6	83668.3	80709.7	100015	75109.3	0	114018	114646	133018	125131	151537	116629	1.08742	0.437024
High	[K].EKGAPLNTPVTEDR.[F]	1xAcetyl [K2]; 1xTMT6plex [N-Term]	Q921G7 1xAcetyl [K133]	2.03259e-07	0	1	1	4	Q921G7	Q921G7 [132-145]	1	1797.95	0	0.469	0.602	0.655	0.704	0.56	44314.5	20799	26662.8	29047	31209.4	24804.5	0	44314.5	35860.4	42389.3	45034.2	47286.9	38516.3	1.0675	0.494061
High	[R].FAILTEKHR.[I]	1xAcetyl [K7]; 1xTMT6plex [N-Term]	Q921G7 1xAcetyl [K152]	0.000156568	0	1	1	6	Q921G7	Q921G7 [146-154]	1	1385.81	0	0.552	0.754	0.764	0.875	0.598	28471.7	15717.2	21473	21745.7	24910.2	17037.9	0	28471.7	27098.7	34138.3	33714.2	37742.7	26456.4	1.09146	0.526092
High	[K].TCDIKDPSQNINWVVPEGGGGPAYNGM.[-]	1xAcetyl [K5]; 1xCarbamidomethyl [C2]; 1xTMT6plex [N-Term]	Q921G7 1xAcetyl [K594]	9.81292e-07	0	1	1	2	Q921G7	Q921G7 [590-616]	1	3147.47	0	0.772	1.169	0.457	1.247	1.458	6443.84	4975.77	7532.96	2946.69	8035.94	9393.08	0	6443.84	8578.92	11976.1	4568.51	12175.7	14585.5	1.16041	0.694769
High	[K].VTVFAEGCHGHLAKQLYK.[K]	1xAcetyl [K14]; 1xCarbamidomethyl [C8]; 1xTMT6plex [K18]; 1xTMT6plex [N-Term]	Q921G7 1xAcetyl [K253]	6.20174e-09	0	1	1	2	Q921G7	Q921G7 [240-257]	1	2558.4	0	0.656	0.797	0.693	0.904	0.451	42488.9	27863	33855.7	29427.8	38401.8	19153.5	0	42488.9	48039.6	53824.7	45624.5	58184.6	29741.4	0.925165	0.705123
High	[K].AAQIGAHTLSGACLDPAAFKELFPDWK.[E]	1xAcetyl [K20]; 1xCarbamidomethyl [C13]; 1xTMT6plex [K27]; 1xTMT6plex [N-Term]	Q921G7 1xAcetyl [K124]	2.19252e-07	0	1	1	2	Q921G7	Q921G7 [105-131]	1	3414.79	0	0.254	0.26	0.349	0.321	0.406	15993.7	4057.63	4153.44	5575.97	5133.22	6494.41	0	15993.7	6995.91	6603.24	8644.92	7777.61	10084.5	0.895723	0.759634
High	[R].LQINAQNCVHCK.[T]	1xAcetyl [K12]; 2xCarbamidomethyl [C8; C11]; 1xTMT6plex [N-Term]	Q921G7 1xAcetyl [K589]	3.9201e-06	0	1	1	7	Q921G7	Q921G7 [578-589]	0	1755.88	0	0.47	0.729	0.493	0.684	0.689	38528.3	18121.5	28098.9	18978.1	26356.6	26539.9	0	38528.3	31244	44672.3	29423.5	39934.2	41210.9	0.966132	0.822218
High	[R].AAFGLSEAGFNTACLTKLFPTR.[S]	1xAcetyl [K17]; 1xCarbamidomethyl [C14]; 1xTMT6plex [N-Term]	Q8K2B3 1xAcetyl [K92]	1.1062e-13	0	1	1	6	Q8K2B3	Q8K2B3 [76-97]	1	2643.38	0	0.467	0.589	0.463	0.447	0.44	22445.6	10482.6	13227.2	10395.8	10038.8	9881.93	0	22445.6	18073.5	21028.9	16117.5	15210.3	15344.6	0.758309	0.0197653
High	[R].VDEYDYSKPIQGQQK.[K]	1xAcetyl [K8]; 1xTMT6plex [K15]; 1xTMT6plex [N-Term]	Q8K2B3 1xAcetyl [K608]	7.69244e-07	0	1	1	10	Q8K2B3	Q8K2B3 [601-615]	0	2298.2	0	0.478	0.459	0.703	0.825	0.967	322569	154339	148009	226628	266246	311949	0	322569	266102	235309	351361	403403	484394	1.50387	0.0405773
High	[R].VGSVLQEGCEKISQLYGDLK.[H]	1xAcetyl [K11]; 1xCarbamidomethyl [C9]; 1xTMT6plex [K20]; 1xTMT6plex [N-Term]	Q8K2B3 1xAcetyl [K538]	5.72402e-11	0	1	1	14	Q8K2B3	Q8K2B3 [528-547]	1	2723.47	0	0.484	0.541	1.043	0.861	0.703	109663	53104.7	59277.7	114339	94374.4	77097	0	109663	91559.9	94241.1	177270	142992	119716	1.48911	0.0524127
High	[K].FGKGGQAHR.[C]	1xAcetyl [K3]; 1xTMT6plex [N-Term]	Q8K2B3 1xAcetyl [K182]	1.36038e-05	0	1	1	6	Q8K2B3	Q8K2B3 [180-188]	1	1228.67	0	0.516	0.682	1.285	0.95	0.8	45327.1	23384.2	30904.5	58241.3	43062.1	36283.7	0	45327.1	40317.5	49132.8	90296.6	65245.7	56341.1	1.5721	0.0702647
High	[K].GQVLKHVNGQDQIVPGLYACGEAACASVHGANR.[L]	1xAcetyl [K5]; 2xCarbamidomethyl [C20; C25]; 1xTMT6plex [N-Term]	Q8K2B3 1xAcetyl [K423]	1.07347e-07	0	1	1	4	Q8K2B3	Q8K2B3 [419-451]	1	3747.86	0	0.51	0.507	0.332	0.541	0.357	9830.22	5009.59	4986.24	3267.36	5317.41	3509.77	0	9830.22	8637.22	7927.24	5065.67	8056.68	5449.96	0.703638	0.0752266
High	[R].VDEYDYSKPIQGQQKKPFGEHWR.[K]	1xAcetyl [K15]; 1xTMT6plex [K16]; 1xTMT6plex [N-Term]	Q8K2B3 1xAcetyl [K615]	0.0396732	0.00248658	1	1	3	Q8K2B3	Q8K2B3 [601-623]	1	3335.72	0	0.512	0.583	0.366	0.576	0.513	30211.8	15463.5	17617.9	11055.9	17406	15487.2	0	30211.8	26661.3	28009.4	17140.9	26372.7	24048.5	0.795948	0.122808
High	[K].KPFGEHWR.[K]	1xAcetyl [K1]; 1xTMT6plex [N-Term]	Q8K2B3 1xAcetyl [K616]	0.000318891	0	1	1	8	Q8K2B3	Q8K2B3 [616-623]	0	1327.71	0	0.59	0.665	0.656	0.965	1.415	292851	172780	194835	192151	282570	414484	0	292851	297897	309754	297909	428136	643608	1.52099	0.19619
High	[R].TEDGKIYQR.[A]	1xAcetyl [K5]; 1xTMT6plex [N-Term]	Q8K2B3 1xAcetyl [K167]	0.000956602	5.48835e-05	1	1	4	Q8K2B3	Q8K2B3 [163-171]	1	1380.73	0	0.681	0.994	1.097	1.295	0.831	60840.1	41419.3	60473.3	66747.3	78805.4	50553.5	0	60840.1	71412.6	96141.9	103484	119402	78499.3	1.31958	0.199497
High	[R].AFGGQSLKFGK.[G]	1xAcetyl [K8]; 1xTMT6plex [K11]; 1xTMT6plex [N-Term]	Q8K2B3 1xAcetyl [K179]	9.44824e-07	0	1	1	10	Q8K2B3	Q8K2B3 [172-182]	1	1639.96	0	0.532	0.725	0.747	0.857	0.67	91211.2	48508.4	66114.4	68093.3	78175.5	61125.7	0	91211.2	83635.2	105110	105571	118448	94915.7	1.13923	0.233424
High	[K].VTLEYRPVIDKTLNEADCATVPPAIR.[S]	1xAcetyl [K11]; 1xCarbamidomethyl [C18]; 1xTMT6plex [N-Term]	Q8K2B3 1xAcetyl [K647]	6.34373e-11	0	1	1	2	Q8K2B3	Q8K2B3 [637-662]	1	3212.72	0	0.653	0.896	0.839	0.978	0.858	19080.2	12462.6	17099.2	16010	18652	16362.1	0	19080.2	21487.2	27184.7	24821.8	28260.5	25407	1.15848	0.244781
High	[R].LNMQKSMQNHAAVFR.[V]	1xAcetyl [K5]; 1xTMT6plex [N-Term]	Q8K2B3 1xAcetyl [K517]	1.19998e-08	0	1	1	12	Q8K2B3	Q8K2B3 [513-527]	1	2046.06	0	0.377	0.411	0.379	0.444	0.356	114632	43254.2	47131	43418.9	50879.3	40773.2	0	114632	74576.3	74930.1	67316.1	77089.8	63312.4	0.786399	0.247724
High	[R].YAPVAKDLASR.[D]	1xAcetyl [K6]; 1xTMT6plex [N-Term]	Q8K2B3 1xAcetyl [K335]	4.78883e-06	0	1	1	4	Q8K2B3	Q8K2B3 [330-340]	1	1461.83	0	0.499	0.593	0.689	0.768	0.542	80991.5	40396.9	48049.5	55788.7	62221.7	43911.3	0	80991.5	69649.9	76390.3	86494.1	94275.3	68185.3	1.09656	0.43368
High	[K].ANAGEESVMNLDKLR.[F]	1xAcetyl [K13]; 1xTMT6plex [N-Term]	Q8K2B3 1xAcetyl [K498]	9.40671e-09	0	1	1	6	Q8K2B3	Q8K2B3 [486-500]	1	1917.99	0	0.475	0.532	0.569	0.771	0.572	111980	53233	59599.5	63770.9	86305.2	64073.2	0	111980	91781	94752.8	98869.6	130765	99492.6	1.10255	0.452321
High	[R].ACALSIAESCRPGDKVPSIK.[A]	1xAcetyl [K15]; 2xCarbamidomethyl [C2; C10]; 1xTMT6plex [K20]; 1xTMT6plex [N-Term]	Q8K2B3 1xAcetyl [K480]	7.64173e-10	0	1	1	4	Q8K2B3	Q8K2B3 [466-485]	1	2659.43	0	0.686	0.891	0.626	1.028	0.979	344830	236658	307300	215850	354564	337424	0	344830	408031	488554	334651	537217	523950	1.12438	0.543067
High	[R].KHTLSYVDIK.[T]	1xAcetyl [K1]; 1xTMT6plex [K10]; 1xTMT6plex [N-Term]	Q8K2B3 1xAcetyl [K624]	1.73185e-06	0	1	1	2	Q8K2B3	Q8K2B3 [624-633]	1	1704.01	0	0.472	0.623	0.537	0.664	0.522	73449.3	34659.9	45726.5	39438.5	48742.2	38368.8	0	73449.3	59758.4	72697.2	61144.9	73851.9	59578.9	0.944978	0.58336
High	[K].HTLSYVDIKTGK.[V]	1xAcetyl [K9]; 1xTMT6plex [K12]; 1xTMT6plex [N-Term]	Q8K2B3 1xAcetyl [K633]	9.16563e-06	0	1	1	6	Q8K2B3	Q8K2B3 [625-636]	1	1862.08	0	0.369	0.397	0.537	0.556	0.476	185955	68571.5	73765.6	99833.2	103359	88572.5	0	185955	118227	117274	154780	156605	137535	1.06516	0.7171
High	[K].ISQLYGDLKHLK.[T]	1xAcetyl [K9]; 1xTMT6plex [K12]; 1xTMT6plex [N-Term]	Q8K2B3 1xAcetyl [K547]	1.24629e-08	0	1	1	14	Q8K2B3	Q8K2B3 [539-550]	1	1915.14	0	0.598	0.657	0.629	0.74	0.587	684928	409867	450028	431127	507036	402045	0	684928	706668	715465	668413	768237	624294	0.978113	0.741824
High	[R].GCGPEKDHVYLQLHHLPPEQLATR.[L]	1xAcetyl [K6]; 1xCarbamidomethyl [C2]; 1xTMT6plex [N-Term]	Q8K2B3 1xAcetyl [K361]	3.04981e-07	0	1	1	26	Q8K2B3	Q8K2B3 [356-379]	1	3066.58	0	0.685	0.851	0.551	0.833	0.869	164369	112617	139904	90609.2	136979	142795	0	164369	194166	222423	140479	207544	221731	0.980714	0.907378
High	[K].NQLKDMAIATGGAVFGEEGLNLNLEDVQAHDLGK.[V]	1xAcetyl [K4]; 1xTMT6plex [K34]; 1xTMT6plex [N-Term]	P63038-1 1xAcetyl [K314]	1.13905e-12	0	1	1	8	P63038-1	P63038-1 [311-344]	1	4068.11	0	0.718	0.791	0.886	0.988	0.925	27740.2	19920.5	21948.2	24586.4	27406.6	25665.8	0	27740.2	34345.6	34893.8	38118.4	41525.2	39853.7	1.23219	0.0398592
High	[K].YKNIGAK.[L]	1xAcetyl [K2]; 1xTMT6plex [K7]; 1xTMT6plex [N-Term]	P63038-1 1xAcetyl [K91]	0.0380854	0.00240751	1	1	4	P63038-1	P63038-1 [90-96]	1	1293.79	0	0.727	0.767	1.035	1.002	0.836	292765	212839	224504	303103	293220	244870	0	292765	366963	356921	469927	444273	380232	1.27323	0.058959
High	[K].EKINER.[LR]	1xAcetyl [K2]; 1xTMT6plex [N-Term]	P63038-1 1xAcetyl [K389]	0.162674	0.00952085	1	4	6	P63038-1	P63038-1 [388-393]	1	1059.6	0	0.37	0.386	0.895	0.626	0.553	61989.8	22912.8	23941.9	55474.7	38802.1	34299	0	61989.8	39504.9	38063.4	86007.3	58791.1	53259.3	1.41918	0.20076
High	[R].ALKIPAMTIAK.[N]	1xAcetyl [K3]; 1xTMT6plex [K11]; 1xTMT6plex [N-Term]	P63038-1 1xAcetyl [K473]	5.56014e-07	0	1	2	8	P63038-1	P63038-1 [471-481]	1	1657.05	0	0.502	0.467	0.628	0.656	0.621	184869	92850.3	86267.7	116096	121295	114735	0	184869	160087	137150	179994	183780	178161	1.1241	0.224073
High	[R].KPLVIIAEDVDGEALSTLVLNR.[L]	1xAcetyl [K1]; 1xTMT6plex [N-Term]	P63038-1 1xAcetyl [K269]	9.27371e-13	0	1	1	12	P63038-1	P63038-1 [269-290]	0	2636.51	0	0.448	0.413	0.571	0.572	0.895	46920.6	21003.8	19392.9	26777.5	26816.4	41997.4	0	46920.6	36213.5	30831.4	41515.5	40630.8	65213.3	1.29302	0.299068
High	[R].SIAKEGFEK.[I]	1xAcetyl [K4]; 1xTMT6plex [K9]; 1xTMT6plex [N-Term]	P63038-1 1xAcetyl [K125]	7.38222e-06	0	1	1	6	P63038-1	P63038-1 [122-130]	1	1508.87	0	0.612	0.642	0.8	0.772	0.61	614913	376306	394720	492217	474774	375242	0	614913	648804	627536	763127	719354	582673	1.09195	0.353207
High	[K].IPAMTIAK.[N]	1xAcetyl [K8]; 1xTMT6plex [N-Term]	P63038-1 1xAcetyl [K481]	0.00106998	5.48835e-05	1	2	5	P63038-1	P63038-1 [474-481]	0	1115.67	0	0.523	0.677	0.496	0.851	1.939	33223.7	17367.7	22483.8	16488.3	28277.5	64406.8	0	33223.7	29944.3	35745.3	25563.3	42844.7	100011	1.70269	0.362445
High	[K].SIDLKDKYK.[N]	1xAcetyl [K5]; 2xTMT6plex [K7; K9]; 1xTMT6plex [N-Term]	P63038-1 1xAcetyl [K87]	0.0175237	0.00104265	1	1	4	P63038-1	P63038-1 [83-91]	2	1839.12	0	0.671	0.602	0.412	0.686	0.66	1.18758e+06	796332	714954	489119	815218	783783	0	1.18758e+06	1.37299e+06	1.13665e+06	758323	1.23518e+06	1.21705e+06	0.868371	0.398393
High	[K].KISSVQSIVPALEIANAHR.[K]	1xAcetyl [K1]; 1xTMT6plex [N-Term]	P63038-1 1xAcetyl [K250]	3.33959e-10	0	1	1	6	P63038-1	P63038-1 [250-268]	1	2304.32	0	0.443	0.47	0.446	0.526	0.502	58820.1	26073.3	27627.1	26231.4	30929.5	29524	0	58820.1	44954	43922.2	40668.8	46862.9	45844.7	0.903045	0.408276
High	[K].AHIEKR.[I]	1xAcetyl [K5]; 1xTMT6plex [N-Term]	P63038-1 1xAcetyl [K369]	0.119285	0.00753009	1	2	2	P63038-1	P63038-1 [365-370]	1	1024.61	0	0.431	0.454	0.617	0.59	0.561	41135.9	17711.1	18667.7	25373.8	24265.6	23071.5	0	41135.9	30536.5	29678.4	39339.2	36766	35825.3	1.10439	0.409412
High	[R].GYISPYFINTSKGQK.[C]	1xAcetyl [K12]; 1xTMT6plex [K15]; 1xTMT6plex [N-Term]	P63038-1 1xAcetyl [K233]	3.20895e-06	0	1	1	4	P63038-1	P63038-1 [222-236]	1	2203.22	0	0.472	0.421	0.467	0.551	0.408	43597.4	20596.5	18358.9	20360.6	24012.7	17777	0	43597.4	35511.2	29187.4	31566.8	36382.8	27604.1	0.882338	0.433374
High	[R].LAKLSDGVAVLK.[V]	1xAcetyl [K3]; 1xTMT6plex [K12]; 1xTMT6plex [N-Term]	P63038-1 1xAcetyl [K396]	2.9524e-07	0	1	2	6	P63038-1	P63038-1 [394-405]	1	1714.09	0	0.514	0.523	0.689	0.645	0.558	79536.9	40844.9	41595.6	54782.9	51332.2	44407.7	0	79536.9	70422.3	66129.7	84934.8	77776	68956.1	1.07209	0.441272
High	[K].DVKFGADAR.[A]	1xAcetyl [K3]; 1xTMT6plex [N-Term]	P63038-1 1xAcetyl [K31]	0.00305966	0.000202279	1	1	4	P63038-1	P63038-1 [29-37]	1	1249.67	0	0.448	0.547	0.83	0.798	0.427	105921	47458.6	57930.1	87874.2	84568.3	45260.8	0	105921	81825.1	92098.8	136239	128134	70280.8	1.19585	0.451256
High	[K].DDAMLLK.[G]	1xAcetyl [K7]; 1xTMT6plex [N-Term]	P63038-1 1xAcetyl [K359]	0.0486281	0.00313122	1	2	6	P63038-1	P63038-1 [353-359]	0	1076.59	0	0.416	0.359	0.349	0.525	1.567	43011	17879.4	15457.2	15019.9	22597.7	67403.6	0	43011	30826.5	24574.3	23286.7	34239	104664	1.64807	0.460502
High	[R].TVIIEQSWGSPKVTK.[D]	1xAcetyl [K12]; 1xTMT6plex [K15]; 1xTMT6plex [N-Term]	P63038-1 1xAcetyl [K72]	8.72052e-09	0	1	1	4	P63038-1	P63038-1 [61-75]	1	2173.26	0	0.579	0.665	0.705	0.762	0.6	37922.4	21948.6	25219	26750.3	28897.7	22770.6	0	37922.4	37842.4	40093.8	41473.3	43784.4	35358.1	1.04106	0.577631
High	[K].VTKDGVTVAK.[S]	1xAcetyl [K3]; 1xTMT6plex [K10]; 1xTMT6plex [N-Term]	P63038-1 1xAcetyl [K75]	1.68563e-06	0	1	1	4	P63038-1	P63038-1 [73-82]	1	1517.93	0	0.556	0.61	0.764	0.679	0.565	242455	134923	147992	185247	164690	137084	0	242455	232625	235282	287204	249531	212863	1.05523	0.578554
High	[K].CEFQDAYVLLSEK.[K]	1xAcetyl [K13]; 1xCarbamidomethyl [C1]; 1xTMT6plex [N-Term]	P63038-1 1xAcetyl [K249]	0.0459859	0.00292873	1	1	2	P63038-1	P63038-1 [237-249]	0	1872.93	0	0.464	0.69	0.321	0.685	0.661	7959.01	3696.52	5493.91	2554.8	5449.56	5261.57	0	7959.01	6373.31	8734.36	3960.93	8256.91	8170.14	0.883871	0.601924
High	[R].GVMLAVDAVIAELKK.[Q]	1xAcetyl [K14]; 1xTMT6plex [K15]; 1xTMT6plex [N-Term]	P63038-1 1xAcetyl [K156]	2.33649e-05	0	1	1	2	P63038-1	P63038-1 [143-157]	1	2057.24	0	0.468	0.408	0.508	0.453	0.546	14273.8	6681.69	5826.88	7253.61	6461.53	7790.82	0	14273.8	11520.2	9263.72	11245.9	9790.2	12097.5	0.94512	0.708627
High	[K].GDKAHIEK.[R]	1xAcetyl [K3]; 1xTMT6plex [K8]; 1xTMT6plex [N-Term]	P63038-1 1xAcetyl [K364]	0.00111659	5.48835e-05	1	2	8	P63038-1	P63038-1 [362-369]	1	1397.82	0	0.473	0.397	0.552	0.576	0.519	692156	327679	274737	382177	398641	358894	0	692156	564964	436783	592523	604002	557289	1.03537	0.803318
High	[K].VGLQVVAVKAPGFGDNRK.[N]	1xAcetyl [K9]; 1xTMT6plex [K18]; 1xTMT6plex [N-Term]	P63038-1 1xAcetyl [K301]	2.0816e-06	0	1	1	2	P63038-1	P63038-1 [293-310]	2	2355.39	0	0.664	0.757	0.658	0.848	0.643	24678.6	16392.2	18674.8	16236.3	20934.4	15880	0	24678.6	28262.3	29689.6	25172.6	31718.9	24658.4	0.986922	0.900959
High	[K].GVITVKDGK.[T]	1xAcetyl [K6]; 1xTMT6plex [K9]; 1xTMT6plex [N-Term]	P63038-1 1xAcetyl [K202]	3.64039e-05	0	1	1	8	P63038-1	P63038-1 [197-205]	1	1416.88	0	0.434	0.414	0.519	0.533	0.488	478200	207694	197824	248253	254894	233505	0	478200	358093	314505	384888	386202	362586	0.985122	0.913835
High	[K].TLNDELEIIEGMKFDR.[G]	1xAcetyl [K13]; 1xTMT6plex [N-Term]	P63038-1 1xAcetyl [K218]	2.72227e-07	0	1	1	4	P63038-1	P63038-1 [206-221]	1	2194.13	0	0.468	0.482	0.458	0.71	0.506	22736.5	10645	10950.2	10409.6	16153.4	11508.2	0	22736.5	18353.4	17408.8	16138.9	24474.9	17869.9	0.999742	0.998753
High	[R].AIVICGANDNFCAGADIHGFK.[S]	1xAcetyl [K21]; 2xCarbamidomethyl [C5; C12]; 1xTMT6plex [N-Term]	Q9DBM2 1xAcetyl [K67]	1.87002e-08	0	1	1	2	Q9DBM2	Q9DBM2 [47-67]	0	2521.22	0	0.557	0.724	0.862	0.837	0.749	17208.3	9587.03	12459.9	14831.2	14405.2	12886	0	17208.3	16529.4	19809.1	22994.1	21826.1	20009.4	1.21071	0.0468435
High	[K].SGQASAKPNLR.[F]	1xAcetyl [K7]; 1xTMT6plex [N-Term]	Q9DBM2 1xAcetyl [K355]	2.37471e-05	0	1	1	6	Q9DBM2	Q9DBM2 [349-359]	0	1399.79	0	0.805	1.315	2.033	1.494	3.277	24903.7	20055.1	32738.7	50628.3	37198.4	81615.8	0	24903.7	34577.7	52048.8	78493.4	56361.2	126733	2.34544	0.087756
High	[K].IITSTLEKEASK.[S]	1xAcetyl [K8]; 1xTMT6plex [K12]; 1xTMT6plex [N-Term]	Q9DBM2 1xAcetyl [K344]	1.55238e-09	0	1	1	12	Q9DBM2	Q9DBM2 [337-348]	1	1820.08	0	0.495	0.767	0.949	0.685	0.785	338658	167674	259799	321479	232136	266009	0	338658	289093	413035	498418	351722	413057	1.2137	0.254249
High	[R].SISKEEILER.[C]	1xAcetyl [K4]; 1xTMT6plex [N-Term]	Q9DBM2 1xAcetyl [K611]	3.84865e-07	0	1	1	6	Q9DBM2	Q9DBM2 [608-617]	1	1474.83	0	0.6	1.16	0.969	0.999	1.396	107027	64190.6	124167	103738	106895	149455	0	107027	110673	197403	160835	161962	232073	1.3367	0.285054
High	[K].HPYEVAIKEEAK.[L]	1xAcetyl [K8]; 1xTMT6plex [K12]; 1xTMT6plex [N-Term]	Q9DBM2 1xAcetyl [K248]	2.37787e-07	0	1	1	6	Q9DBM2	Q9DBM2 [241-252]	1	1914.07	0	0.462	0.711	0.627	0.677	1.199	233010	107589	165647	146051	157751	279365	0	233010	185499	263349	226436	239016	433796	1.31882	0.364186
High	[R].ILNKPVPSLPNMDSVFAEAIAKVR.[K]	1xAcetyl [K22]; 1xTMT6plex [K4]; 1xTMT6plex [N-Term]	Q9DBM2 1xAcetyl [K217]	1.09321e-11	0	1	1	8	Q9DBM2	Q9DBM2 [196-219]	1	3109.78	0	0.703	1.092	1.173	0.916	0.978	67731	47634.3	73973.1	79416.5	62032.7	66218.3	0	67731	82128.1	117604	123126	93988.9	102823	1.1962	0.36536
High	[K].SANKWSTPSGASWK.[T]	1xAcetyl [K4]; 1xTMT6plex [K14]; 1xTMT6plex [N-Term]	Q9DBM2 1xAcetyl [K278]	2.15247e-08	0	1	1	12	Q9DBM2	Q9DBM2 [275-288]	1	2007.07	0	0.735	1.141	1.12	0.997	1.022	274193	201492	312743	306980	273504	280122	0	274193	347400	497206	475939	414399	434972	1.18458	0.369145
High	[R].IANAKAR.[V]	1xAcetyl [K5]; 1xTMT6plex [N-Term]	Q9DBM2 1xAcetyl [K115]	0.0261603	0.00136673	1	1	2	Q9DBM2	Q9DBM2 [111-117]	1	1014.63	0	0.809	1.31	1.383	1.071	1.134	58733.6	47534.4	76959.5	81245.8	62890	66579.1	0	58733.6	81955.8	122352	125962	95287.9	103384	1.23415	0.378033
High	[R].FGQKTGK.[G]	1xAcetyl [K4]; 1xTMT6plex [K7]; 1xTMT6plex [N-Term]	Q9DBM2 1xAcetyl [K569]	0.107754	0.00670281	1	1	4	Q9DBM2	Q9DBM2 [566-572]	1	1265.76	0	0.717	1.444	2.033	1.151	0.96	125731	90183.7	181532	255583	144697	120723	0	125731	155489	288605	396252	219239	187458	1.40912	0.397035
High	[K].QLDTAKK.[I]	1xAcetyl [K6]; 1xTMT6plex [K7]; 1xTMT6plex [N-Term]	Q9DBM2 1xAcetyl [K335]	0.0215877	0.00124075	1	1	4	Q9DBM2	Q9DBM2 [330-336]	1	1303.8	0	0.667	0.94	0.985	0.814	0.875	125438	83655.5	117883	123546	102103	109802	0	125438	144234	187413	191545	154702	170501	1.13053	0.401796
High	[K].LGILDVVVKSDPVEEAIK.[F]	1xAcetyl [K9]; 1xTMT6plex [K18]; 1xTMT6plex [N-Term]	Q9DBM2 1xAcetyl [K172]	5.32995e-09	0	1	1	6	Q9DBM2	Q9DBM2 [164-181]	1	2424.44	0	0.372	0.671	1.395	0.654	0.5	14286.7	5312.56	9584.43	19926.8	9348.16	7148.18	0	14286.7	9159.58	15237.6	30894.3	14163.9	11099.7	1.45171	0.416544
High	[K].GWYQYDKPLGR.[I]	1xAcetyl [K7]; 1xTMT6plex [N-Term]	Q9DBM2 1xAcetyl [K579]	2.98452e-07	0	1	1	10	Q9DBM2	Q9DBM2 [573-583]	0	1653.86	0	0.346	0.535	0.57	0.517	0.761	453085	156791	242338	258375	234070	344930	0	453085	270330	385276	400581	354652	535605	1.16429	0.469749
High	[K].KIITSTLEK.[E]	1xAcetyl [K1]; 1xTMT6plex [K9]; 1xTMT6plex [N-Term]	Q9DBM2 1xAcetyl [K336]	3.21466e-05	0	1	1	2	Q9DBM2	Q9DBM2 [336-344]	1	1532.97	0	0.474	0.729	0.694	0.626	0.815	151378	71776.2	110384	105011	94688.2	123313	0	151378	123752	175491	162807	143467	191479	1.10459	0.48506
High	[R].VSDLAGLDVGWKVR.[K]	1xAcetyl [K12]; 1xTMT6plex [N-Term]	Q9DBM2 1xAcetyl [K527]	1.2356e-07	0	1	1	10	Q9DBM2	Q9DBM2 [516-529]	1	1786.01	0	0.608	0.909	0.825	0.799	0.837	39180.6	23831.4	35628.3	32307.1	31318.5	32789.5	0	39180.6	41088.7	56642.7	50088.5	47452.2	50915.4	1.08432	0.531691
High	[K].SDPVEEAIKFAQTVIGKPIEPR.[R]	1xAcetyl [K9]; 1xTMT6plex [K17]; 1xTMT6plex [N-Term]	Q9DBM2 1xAcetyl [K181]	8.96857e-11	0	1	1	4	Q9DBM2	Q9DBM2 [173-194]	1	2924.65	0	0.79	1.315	0.722	0.883	0.945	30455.2	24047.4	40033.4	21986.1	26884	28789.3	0	30455.2	41460.9	63646.1	34086.9	40733.4	44703.9	0.881692	0.629212
High	[K].WSTPSGASWK.[T]	1xAcetyl [K10]; 1xTMT6plex [N-Term]	Q9DBM2 1xAcetyl [K288]	0.00250303	0.000154884	1	1	2	Q9DBM2	Q9DBM2 [279-288]	0	1377.7	0	0.498	0.565	0.466	0.605	0.82	33233.9	16565	18784.4	15490.3	20095.9	27245.2	0	33233.9	28560.3	29863.9	24015.9	30448.3	42306.2	1.05578	0.773538
High	[R].ALQYAFFAEKSANK.[W]	1xAcetyl [K10]; 1xTMT6plex [K14]; 1xTMT6plex [N-Term]	Q9DBM2 1xAcetyl [K274]	2.67254e-08	0	1	1	6	Q9DBM2	Q9DBM2 [265-278]	1	2088.15	0	0.604	0.897	0.768	0.66	0.87	107683	65092.1	96628	82697.4	71043.1	93722.5	0	107683	112228	153622	128213	107641	145532	1.02103	0.892944
High	[K].DFLAGGVAAAISKTAVAPIER.[V]	1xAcetyl [K13]; 1xTMT6plex [N-Term]	P51881 1xAcetyl [K23]	5.19174e-16	0	1	1	178	P51881	P51881 [11-31]	1	2328.31	0	0.539	0.629	0.859	0.787	0.856	904597	487357	569328	777382	711728	774200	0	904597	840271	905131	1.20524e+06	1.07838e+06	1.20217e+06	1.31539	0.00406153
High	[K].QIFLGGVDKR.[T]	1xAcetyl [K9]; 1xTMT6plex [N-Term]	P51881 1xAcetyl [K105]	2.28648e-05	0	1	1	18	P51881	P51881 [97-106]	1	1403.82	0	0.581	0.828	0.807	1.098	1.207	1.35178e+06	785840	1.11991e+06	1.09136e+06	1.48455e+06	1.63201e+06	0	1.35178e+06	1.3549e+06	1.78047e+06	1.69203e+06	2.24932e+06	2.53417e+06	1.44313	0.080906
High	[K].AFFKGAWSNVLR.[G]	1xAcetyl [K4]; 1xTMT6plex [N-Term]	P51881 1xAcetyl [K272]	1.54742e-08	0	1	1	16	P51881	P51881 [269-280]	1	1666.93	0	0.406	0.6	0.683	0.862	0.661	311491	126451	186761	212811	268623	205993	0	311491	218020	296917	329939	407005	319864	1.27877	0.127336
High	[K].IYKSDGIK.[G]	1xAcetyl [K3]; 1xTMT6plex [K8]; 1xTMT6plex [N-Term]	P51881 1xAcetyl [K166]	0.000683186	5.48835e-05	1	1	8	P51881	P51881 [164-171]	1	1423.86	0	0.377	0.558	0.827	0.84	0.528	2.17806e+06	821206	1.21619e+06	1.80183e+06	1.82868e+06	1.15017e+06	0	2.17806e+06	1.41587e+06	1.93354e+06	2.79354e+06	2.77073e+06	1.78598e+06	1.32977	0.20428
High	[R].EFKGLGDCLVK.[I]	1xAcetyl [K3]; 1xCarbamidomethyl [C8]; 1xTMT6plex [K11]; 1xTMT6plex [N-Term]	P51881 1xAcetyl [K155]	1.28047e-08	0	1	1	10	P51881	P51881 [153-163]	1	1765.99	0	0.596	0.855	0.744	1.085	0.867	717316	427642	613013	533958	778240	621972	0	717316	737314	974584	827842	1.17915e+06	965795	1.22376	0.240046
High	[R].LAADVGKAGAER.[E]	1xAcetyl [K7]; 1xTMT6plex [N-Term]	P51881 1xAcetyl [K147]	1.79869e-06	0	1	1	6	P51881	P51881 [141-152]	1	1428.8	0	0.488	0.628	0.757	0.811	0.557	83606.5	40822.3	52538.1	63330.1	67809.1	46604.3	0	83606.5	70383.3	83526.4	98186.3	102741	72366.9	1.15063	0.316581
High	[R].DEGSKAFFK.[G]	1xAcetyl [K5]; 1xTMT6plex [K9]; 1xTMT6plex [N-Term]	P51881 1xAcetyl [K268]	2.61751e-05	0	1	1	6	P51881	P51881 [264-272]	1	1528.84	0	0.417	0.614	0.737	0.802	0.491	596533	248569	366211	439645	478378	293100	0	596533	428568	582212	681620	724816	455125	1.15818	0.442011
High	[K].GLGDCLVKIYK.[S]	1xAcetyl [K8]; 1xCarbamidomethyl [C5]; 1xTMT6plex [K11]; 1xTMT6plex [N-Term]	P51881 1xAcetyl [K163]	2.82111e-08	0	1	1	17	P51881	P51881 [156-166]	1	1766.03	0	0.529	0.771	0.668	0.952	0.67	334864	177134	258093	223642	318880	224281	0	334864	305403	410323	346732	483152	348262	1.12141	0.482356
High	[R].AAYFGIYDTAKGMLPDPK.[N]	1xAcetyl [K11]; 1xTMT6plex [K18]; 1xTMT6plex [N-Term]	P51881 1xAcetyl [K199]	9.64334e-10	0	1	1	14	P51881	P51881 [189-206]	1	2458.31	0	0.318	0.437	0.667	0.572	0.451	229193	72898.7	100249	152940	131121	103441	0	229193	125687	159379	237117	198668	160623	1.15974	0.507203
High	[K].YKQIFLGGVDKR.[T]	1xAcetyl [K2]; 1xTMT6plex [K11]; 1xTMT6plex [N-Term]	P51881 1xAcetyl [K96]	1.43309e-06	0	1	1	4	P51881	P51881 [95-106]	2	1924.14	0	0.582	0.764	0.653	0.962	0.654	496571	289154	379527	324070	477722	324742	0	496571	498542	603381	502434	723821	504257	1.08259	0.617981
High	[R].IPKEQGVLSFWR.[G]	1xAcetyl [K3]; 1xTMT6plex [N-Term]	P51881 1xAcetyl [K63]	1.77933e-06	0	1	1	12	P51881	P51881 [61-72]	1	1730.98	0	0.47	0.617	0.665	0.763	0.501	78876	37102.7	48630.2	52414.7	60216.9	39491	0	78876	63970.1	77313.5	81263.1	91237.7	61321.4	1.06206	0.672
[truncated: 2 more columns]
