# Supplementary material for: Acetylation of the Mitochondrial Chaperone GRP75 Governs ER‐Mitochondrial Calcium Homeostasis and Hepatocyte Insulin Resistance
Source: Adv Sci (Weinh). 2025 Sep 26;12(46):e08991. doi: 10.1002/advs.202508991 (PMC12697862; doi:10.1002/advs.202508991)
Supplement: Supplementary file 3 — Supplemental Table 2 [file ADVS-12-e08991-s007.xlsx]

## Sheet: IP-MS (MtG vs eGFP)
Supplementary table 2: IP-MS (MtG vs eGFP)
Accession	Description	ΣCoverage	Σ# Proteins	Σ# Unique Peptides	Σ# Peptides	Σ# PSMs	Score A2	Coverage A2	# Peptides A2	# PSM A2	Score B2	Coverage B2	# Peptides B2	# PSM B2	# AAs	MW [kDa]	calc. pI	MtG/eGFP
P38647	Stress-70 protein, mitochondrial OS=Mus musculus GN=Hspa9 PE=1 SV=3 - [GRP75_MOUSE]	49.93	1	33	33	65		0			130.361	49.93	33	65	679	73.4156	6.07471	#DIV/0!
D3Z041	Long-chain-fatty-acid--CoA ligase 1 OS=Mus musculus GN=Acsl1 PE=1 SV=1 - [D3Z041_MOUSE]	41.49	3	26	28	35		0			48.4108	41.49	28	35	699	77.9844	7.47412	#DIV/0!
G3UYV7	40S ribosomal protein S28 (Fragment) OS=Mus musculus GN=Rps28 PE=4 SV=1 - [G3UYV7_MOUSE]	37.5	2	2	2	2		0			2.19068	37.5	2	2	56	6.34037	9.96436	#DIV/0!
P01644	Ig kappa chain V-V region HP R16.7 OS=Mus musculus PE=1 SV=1 - [KV5AB_MOUSE]	35.19	5	1	3	3		0			7.0354	35.19	3	3	108	11.9029	7.97217	#DIV/0!
P01648	Ig kappa chain V-V region HP 91A3 OS=Mus musculus PE=1 SV=1 - [KV5AF_MOUSE]	35.19	3	1	3	3		0			6.08061	35.19	3	3	108	11.9539	8.47021	#DIV/0!
Q8VCH0	3-ketoacyl-CoA thiolase B, peroxisomal OS=Mus musculus GN=Acaa1b PE=1 SV=1 - [THIKB_MOUSE]	34.2	1	3	8	13		0			16.8646	34.2	8	13	424	43.9678	8.51416	#DIV/0!
P01654	Ig kappa chain V-III region PC 2880/PC 1229 OS=Mus musculus PE=1 SV=1 - [KV3A1_MOUSE]	30.63	4	2	2	3					4.55813	30.63	2	3	111	11.9728	5.33838	#DIV/0!
Q6ZWV7	60S ribosomal protein L35 OS=Mus musculus GN=Rpl35 PE=2 SV=1 - [RL35_MOUSE]	30.08	1	5	5	8		0			12.2295	30.08	5	8	123	14.5436	11.0483	#DIV/0!
Q921H8	3-ketoacyl-CoA thiolase A, peroxisomal OS=Mus musculus GN=Acaa1a PE=1 SV=1 - [THIKA_MOUSE]	29.48	3	2	7	12		0			14.204	29.48	7	12	424	43.9257	8.44092	#DIV/0!
P01796	Ig heavy chain V-III region A4 OS=Mus musculus PE=1 SV=1 - [HVM27_MOUSE]	26.55	10	3	3	5		0			6.10453	26.55	3	5	113	12.6671	7.28369	#DIV/0!
Q9R112	Sulfide:quinone oxidoreductase, mitochondrial OS=Mus musculus GN=Sqrdl PE=1 SV=3 - [SQRD_MOUSE]	25.33	3	10	10	11		0			19.0459	25.33	10	11	450	50.2499	9.08545	#DIV/0!
P54869	Hydroxymethylglutaryl-CoA synthase, mitochondrial OS=Mus musculus GN=Hmgcs2 PE=1 SV=2 - [HMCS2_MOUSE]	25	2	12	12	16		0			13.9881	25	12	16	508	56.7865	8.41162	#DIV/0!
E9Q070	Uncharacterized protein OS=Mus musculus GN=Gm8730 PE=3 SV=1 - [E9Q070_MOUSE]	23.66	3	4	4	6		0			6.74279	23.66	4	6	317	34.1948	6.25244	#DIV/0!
Q9QXD1	Peroxisomal acyl-coenzyme A oxidase 2 OS=Mus musculus GN=Acox2 PE=1 SV=2 - [ACOX2_MOUSE]	23.35	2	12	12	13		0			17.6121	23.35	12	13	681	76.814	7.45947	#DIV/0!
P17427	AP-2 complex subunit alpha-2 OS=Mus musculus GN=Ap2a2 PE=1 SV=2 - [AP2A2_MOUSE]	22.07	1	16	20	29		0			32.1904	22.07	20	29	938	103.951	6.93213	#DIV/0!
P62242	40S ribosomal protein S8 OS=Mus musculus GN=Rps8 PE=1 SV=2 - [RS8_MOUSE]	21.63	1	4	4	5		0			2.19158	21.63	4	5	208	24.1902	10.3159	#DIV/0!
P53026	60S ribosomal protein L10a OS=Mus musculus GN=Rpl10a PE=1 SV=3 - [RL10A_MOUSE]	21.2	2	4	4	4		0			2.11202	21.2	4	4	217	24.9006	9.979	#DIV/0!
P47740	Fatty aldehyde dehydrogenase OS=Mus musculus GN=Aldh3a2 PE=2 SV=2 - [AL3A2_MOUSE]	20.66	3	8	8	8		0			8.64297	20.66	8	8	484	53.9363	8.35303	#DIV/0!
Q3TIV5-2	Isoform 2 of Zinc finger CCCH domain-containing protein 15 OS=Mus musculus GN=Zc3h15 - [ZC3HF_MOUSE]	20.36	2	3	3	3		0			6.81878	20.36	3	3	221	24.8201	4.42432	#DIV/0!
Q8BFR5-2	Isoform 2 of Elongation factor Tu, mitochondrial OS=Mus musculus GN=Tufm - [EFTU_MOUSE]	20.23	3	7	7	9		0			13.7997	20.23	7	9	435	47.1926	7.73779	#DIV/0!
P01638	Ig kappa chain V-V region L6 (Fragment) OS=Mus musculus PE=4 SV=1 - [KV5A6_MOUSE]	20	2	2	2	2		0			3.35702	20	2	2	115	12.9774	7.81104	#DIV/0!
P61514	60S ribosomal protein L37a OS=Mus musculus GN=Rpl37a PE=2 SV=2 - [RL37A_MOUSE]	19.57	1	1	1	1		0			2.0123	19.57	1	1	92	10.2685	10.4331	#DIV/0!
F6QL70	Protein Gm17669 OS=Mus musculus GN=Gm17669 PE=4 SV=1 - [F6QL70_MOUSE]	19.48	6	3	3	5		0			3.45832	19.48	3	5	154	16.9557	11.8394	#DIV/0!
P60867	40S ribosomal protein S20 OS=Mus musculus GN=Rps20 PE=1 SV=1 - [RS20_MOUSE]	19.33	1	2	2	4		0			6.55168	19.33	2	4	119	13.3643	9.93506	#DIV/0!
Q91X77-2	Isoform 2 of Cytochrome P450 2C50 OS=Mus musculus GN=Cyp2c50 - [CY250_MOUSE]	19.26	4	4	7	7		0			9.10598	19.26	7	7	431	48.9003	8.23584	#DIV/0!
P68040	Guanine nucleotide-binding protein subunit beta-2-like 1 OS=Mus musculus GN=Gnb2l1 PE=1 SV=3 - [GBLP_MOUSE]	19.24	1	5	5	7		0			6.49947	19.24	5	7	317	35.0546	7.69385	#DIV/0!
Q9DBG3	AP-2 complex subunit beta OS=Mus musculus GN=Ap2b1 PE=1 SV=1 - [AP2B1_MOUSE]	19.21	4	10	18	23		0			32.2224	19.21	18	23	937	104.516	5.37646	#DIV/0!
E9PUX4	60S ribosomal protein L6 OS=Mus musculus GN=Gm5428 PE=3 SV=1 - [E9PUX4_MOUSE]	18.92	2	5	5	7		0			5.87052	18.92	5	7	296	33.5699	10.6968	#DIV/0!
Q91VS7	Microsomal glutathione S-transferase 1 OS=Mus musculus GN=Mgst1 PE=1 SV=3 - [MGST1_MOUSE]	18.06	4	2	2	4		0			6.87585	18.06	2	4	155	17.5401	9.65674	#DIV/0!
P52196	Thiosulfate sulfurtransferase OS=Mus musculus GN=Tst PE=1 SV=3 - [THTR_MOUSE]	17.51	1	4	4	4		0			2.36696	17.51	4	4	297	33.4448	7.85498	#DIV/0!
D3YVM8	Biogenesis of lysosome-related organelles complex 1 subunit 1 OS=Mus musculus GN=Bloc1s1 PE=4 SV=1 - [D3YVM8_MOUSE]	17.36	3	2	2	2					4.50687	17.36	2	2	121	13.8911	6.78564	#DIV/0!
Q9CQN1	Heat shock protein 75 kDa, mitochondrial OS=Mus musculus GN=Trap1 PE=1 SV=1 - [TRAP1_MOUSE]	16.71	1	9	10	13		0			11.5493	16.71	10	13	706	80.1585	6.68311	#DIV/0!
E9PWM4	2-hydroxyacyl-CoA lyase 1 OS=Mus musculus GN=Hacl1 PE=3 SV=1 - [E9PWM4_MOUSE]	16.31	3	7	7	8		0			13.3104	16.31	7	8	521	56.4842	5.97314	#DIV/0!
Q6ZWZ7	60S ribosomal protein L17 OS=Mus musculus GN=Rpl17 PE=2 SV=1 - [Q6ZWZ7_MOUSE]	16.3	2	3	3	4		0			2.12068	16.3	3	4	184	21.3834	10.1841	#DIV/0!
Q80XL6	Acyl-CoA dehydrogenase family member 11 OS=Mus musculus GN=Acad11 PE=1 SV=2 - [ACD11_MOUSE]	14.38	3	11	11	14		0			22.5805	14.38	11	14	779	87.3107	8.42627	#DIV/0!
Q4LDG0	Bile acyl-CoA synthetase OS=Mus musculus GN=Slc27a5 PE=2 SV=2 - [S27A5_MOUSE]	14.37	3	8	8	9		0			5.10849	14.37	8	9	689	76.154	8.38232	#DIV/0!
A2BH06	60S ribosomal protein L11 (Fragment) OS=Mus musculus GN=Rpl11 PE=3 SV=1 - [A2BH06_MOUSE]	13.95	6	2	2	3		0			7.43446	13.95	2	3	172	19.6643	9.74463	#DIV/0!
Q8JZR0	Long-chain-fatty-acid--CoA ligase 5 OS=Mus musculus GN=Acsl5 PE=1 SV=1 - [ACSL5_MOUSE]	13.91	1	7	9	10		0			12.6508	13.91	9	10	683	76.1575	7.09326	#DIV/0!
P34914	Bifunctional epoxide hydrolase 2 OS=Mus musculus GN=Ephx2 PE=1 SV=2 - [HYES_MOUSE]	13.54	2	6	6	6		0			7.47719	13.54	6	6	554	62.4746	6.18896	#DIV/0!
G5E8R3	Pyruvate carboxylase OS=Mus musculus GN=Pcx PE=1 SV=1 - [G5E8R3_MOUSE]	12.99	3	11	11	11		0			6.27341	12.99	11	11	1178	129.618	6.7124	#DIV/0!
Q9WU79	Proline dehydrogenase 1, mitochondrial OS=Mus musculus GN=Prodh PE=1 SV=2 - [PROD_MOUSE]	12.69	3	4	4	6		0			12.3861	12.69	4	6	599	67.9925	8.23584	#DIV/0!
A2API9	A-kinase anchor protein 2 (Fragment) OS=Mus musculus GN=Akap2 PE=4 SV=2 - [A2API9_MOUSE]	12.37	3	1	1	1		0			2.0837	12.37	1	1	186	19.9954	5.23682	#DIV/0!
Q5SVG5	AP-1 complex subunit beta-1 OS=Mus musculus GN=Ap1b1 PE=1 SV=1 - [Q5SVG5_MOUSE]	12.01	3	2	11	14		0			18.9435	12.01	11	14	916	101.128	5.22412	#DIV/0!
Q8BZ20	Poly [ADP-ribose] polymerase 12 OS=Mus musculus GN=Parp12 PE=2 SV=3 - [PAR12_MOUSE]	11.81	1	7	7	8		0			4.40272	11.81	7	8	711	79.8656	8.54346	#DIV/0!
P01747	Ig heavy chain V region 36-65 OS=Mus musculus PE=1 SV=1 - [HVM03_MOUSE]	11.67	2	1	1	1		0			2.85242	11.67	1	1	120	13.2984	9.14404	#DIV/0!
Q64458	Cytochrome P450 2C29 OS=Mus musculus GN=Cyp2c29 PE=1 SV=2 - [CP2CT_MOUSE]	11.63	2	2	5	5		0			5.34451	11.63	5	5	490	55.6798	8.29443	#DIV/0!
P09103	Protein disulfide-isomerase OS=Mus musculus GN=P4hb PE=1 SV=2 - [PDIA1_MOUSE]	11.59	2	5	5	7		0			4.42383	11.59	5	7	509	57.0228	4.88135	#DIV/0!
Q9Z126	Platelet factor 4 OS=Mus musculus GN=Pf4 PE=2 SV=1 - [PLF4_MOUSE]	11.43	1	1	1	1		0			2.25919	11.43	1	1	105	11.2363	9.29053	#DIV/0!
Q2TPA8	Hydroxysteroid dehydrogenase-like protein 2 OS=Mus musculus GN=Hsdl2 PE=1 SV=1 - [HSDL2_MOUSE]	11.22	1	5	5	5		0			3.80621	11.22	5	5	490	54.1739	6.7417	#DIV/0!
P01753	Ig heavy chain V region 186-1 OS=Mus musculus PE=4 SV=2 - [HVM09_MOUSE]	11.11	3	1	1	2		0			2.94959	11.11	1	2	117	12.8813	9.12939	#DIV/0!
P17426-2	Isoform B of AP-2 complex subunit alpha-1 OS=Mus musculus GN=Ap2a1 - [AP2A1_MOUSE]	10.89	2	5	9	10		0			10.6683	10.89	9	10	955	105.413	7.66455	#DIV/0!
Q8VCW8	Acyl-CoA synthetase family member 2, mitochondrial OS=Mus musculus GN=Acsf2 PE=1 SV=1 - [ACSF2_MOUSE]	10.41	1	4	4	5		0			13.2339	10.41	4	5	615	67.907	8.17725	#DIV/0!
Q64459	Cytochrome P450 3A11 OS=Mus musculus GN=Cyp3a11 PE=1 SV=1 - [CP3AB_MOUSE]	10.32	1	5	5	6		0			5.30858	10.32	5	6	504	57.817	8.82178	#DIV/0!
Q8R084	Protein Ugt2b1 OS=Mus musculus GN=Ugt2b1 PE=2 SV=1 - [Q8R084_MOUSE]	10.21	1	3	4	4		0			2.30198	10.21	4	4	529	60.118	8.36768	#DIV/0!
Q9QXX4	Calcium-binding mitochondrial carrier protein Aralar2 OS=Mus musculus GN=Slc25a13 PE=1 SV=1 - [CMC2_MOUSE]	10.21	1	6	6	6		0			3.69547	10.21	6	6	676	74.4198	8.60205	#DIV/0!
G3UWM1	Heterogeneous nuclear ribonucleoprotein Q (Fragment) OS=Mus musculus GN=Syncrip PE=4 SV=1 - [G3UWM1_MOUSE]	10.2	10	2	2	3		0			3.58451	10.2	2	3	196	21.5718	4.89404	#DIV/0!
P53395	Lipoamide acyltransferase component of branched-chain alpha-keto acid dehydrogenase complex, mitochondrial OS=Mus musculus GN=Dbt PE=1 SV=2 - [ODB2_MOUSE]	9.96	1	4	4	5		0			5.79479	9.96	4	5	482	53.2129	8.60205	#DIV/0!
Q9CQ62	2,4-dienoyl-CoA reductase, mitochondrial OS=Mus musculus GN=Decr1 PE=1 SV=1 - [DECR_MOUSE]	9.55	1	2	2	3		0			2.03823	9.55	2	3	335	36.1907	8.95361	#DIV/0!
O09167	60S ribosomal protein L21 OS=Mus musculus GN=Rpl21 PE=2 SV=3 - [RL21_MOUSE]	9.38	2	1	1	2		0			2.29341	9.38	1	2	160	18.5501	10.4917	#DIV/0!
E0CZ27	Histone H3 (Fragment) OS=Mus musculus GN=H3f3a PE=3 SV=1 - [E0CZ27_MOUSE]	9.24	6	1	1	1		0			2.31256	9.24	1	1	119	13.3144	11.019	#DIV/0!
Q8BWQ1	UDP-glucuronosyltransferase 2A3 OS=Mus musculus GN=Ugt2a3 PE=1 SV=1 - [UD2A3_MOUSE]	9.18	4	3	4	5					12.7603	9.18	4	5	534	61.0793	7.92822	#DIV/0!
P11499	Heat shock protein HSP 90-beta OS=Mus musculus GN=Hsp90ab1 PE=1 SV=3 - [HS90B_MOUSE]	9.12	4	4	5	5		0			4.02598	9.12	5	5	724	83.2291	5.03369	#DIV/0!
Q921X9	Protein disulfide-isomerase A5 OS=Mus musculus GN=Pdia5 PE=2 SV=1 - [PDIA5_MOUSE]	9.09	1	4	4	6		0			4.81438	9.09	4	6	517	59.229	7.50342	#DIV/0!
P50136	2-oxoisovalerate dehydrogenase subunit alpha, mitochondrial OS=Mus musculus GN=Bckdha PE=1 SV=1 - [ODBA_MOUSE]	9.05	2	3	3	3		0			4.85409	9.05	3	3	442	50.3391	8.06006	#DIV/0!
P16332	Methylmalonyl-CoA mutase, mitochondrial OS=Mus musculus GN=Mut PE=1 SV=2 - [MUTA_MOUSE]	8.96	1	4	4	5		0			2.06813	8.96	4	5	748	82.7916	6.88818	#DIV/0!
P01806	Ig heavy chain V region 441 OS=Mus musculus PE=4 SV=1 - [HVM36_MOUSE]	7.76	5	1	1	2		0			3.67953	7.76	1	2	116	12.9025	8.26514	#DIV/0!
O09012-2	Isoform 2 of Peroxisomal targeting signal 1 receptor OS=Mus musculus GN=Pex5 - [PEX5_MOUSE]	7.14	3	3	3	3		0			3.72268	7.14	3	3	602	66.7646	4.55127	#DIV/0!
Q9EQ20	Methylmalonate-semialdehyde dehydrogenase [acylating], mitochondrial OS=Mus musculus GN=Aldh6a1 PE=1 SV=1 - [MMSA_MOUSE]	7.1	1	3	3	3		0			5.28078	7.1	3	3	535	57.8785	8.07471	#DIV/0!
Q9DBG7	Signal recognition particle receptor subunit alpha OS=Mus musculus GN=Srpr PE=1 SV=1 - [SRPR_MOUSE]	6.76	2	4	4	5		0			4.35127	6.76	4	5	636	69.5791	8.95361	#DIV/0!
P16460	Argininosuccinate synthase OS=Mus musculus GN=Ass1 PE=1 SV=1 - [ASSY_MOUSE]	6.55	1	2	2	2		0			2.21944	6.55	2	2	412	46.555	8.22119	#DIV/0!
A2ACG7	Dolichyl-diphosphooligosaccharide--protein glycosyltransferase subunit 2 OS=Mus musculus GN=Rpn2 PE=4 SV=1 - [A2ACG7_MOUSE]	6.5	2	2	2	2		0			3.86301	6.5	2	2	615	67.4605	6.22705	#DIV/0!
Q63886	UDP-glucuronosyltransferase 1-1 OS=Mus musculus GN=Ugt1a1 PE=2 SV=2 - [UD11_MOUSE]	6.17	1	2	3	3		0			2.01129	6.17	3	3	535	60.008	8.6167	#DIV/0!
Q9DBG1	Sterol 26-hydroxylase, mitochondrial OS=Mus musculus GN=Cyp27a1 PE=1 SV=1 - [CP27A_MOUSE]	6	1	3	3	3		0			3.67695	6	3	3	533	60.6819	9.14404	#DIV/0!
Q6P8N8	ATP-dependent Clp protease ATP-binding subunit clpX-like, mitochondrial OS=Mus musculus GN=Clpx PE=2 SV=1 - [Q6P8N8_MOUSE]	5.81	3	3	3	3		0			4.00724	5.81	3	3	620	67.2937	7.54736	#DIV/0!
Q9Z2T6	Keratin, type II cuticular Hb5 OS=Mus musculus GN=Krt85 PE=2 SV=2 - [KRT85_MOUSE]	5.72	1	4	4	5		0			2.11982	5.72	4	5	507	55.7233	6.41748	#DIV/0!
Q8VDJ3	Vigilin OS=Mus musculus GN=Hdlbp PE=1 SV=1 - [VIGLN_MOUSE]	5.68	1	6	6	6		0			4.35595	5.68	6	6	1268	141.655	6.87354	#DIV/0!
E9PUT1	Protein TBRG4 OS=Mus musculus GN=Tbrg4 PE=4 SV=1 - [E9PUT1_MOUSE]	5.48	3	2	2	2		0			2.01587	5.48	2	2	365	41.475	8.74854	#DIV/0!
Q8BMF4	Dihydrolipoyllysine-residue acetyltransferase component of pyruvate dehydrogenase complex, mitochondrial OS=Mus musculus GN=Dlat PE=1 SV=2 - [ODP2_MOUSE]	5.45	1	3	3	3		0			2.18974	5.45	3	3	642	67.8987	8.57275	#DIV/0!
P97872	Dimethylaniline monooxygenase [N-oxide-forming] 5 OS=Mus musculus GN=Fmo5 PE=2 SV=4 - [FMO5_MOUSE]	5.07	1	2	2	2		0			2.0813	5.07	2	2	533	59.962	8.73389	#DIV/0!
Q8CCJ3-1	Isoform 2 of E3 UFM1-protein ligase 1 OS=Mus musculus GN=Ufl1 - [UFL1_MOUSE]	5.04	2	3	3	3		0			3.3718	5.04	3	3	714	80.3006	6.68311	#DIV/0!
P16381	Putative ATP-dependent RNA helicase Pl10 OS=Mus musculus GN=D1Pas1 PE=2 SV=1 - [DDX3L_MOUSE]	5	3	3	3	3		0			6.40902	5	3	3	660	73.0952	7.18115	#DIV/0!
A2A974	Protein Cyp4a12b OS=Mus musculus GN=Cyp4a12b PE=3 SV=1 - [A2A974_MOUSE]	4.92	6	1	2	3		0			7.39518	4.92	2	3	508	58.2722	8.89502	#DIV/0!
Q8K154	Protein Ugt2b34 OS=Mus musculus GN=Ugt2b34 PE=2 SV=1 - [Q8K154_MOUSE]	4.89	4	1	2	3		0			6.54123	4.89	2	3	532	60.8374	7.88428	#DIV/0!
O35728	Cytochrome P450 4A14 OS=Mus musculus GN=Cyp4a14 PE=2 SV=1 - [CP4AE_MOUSE]	4.73	1	1	2	4		0			11.1466	4.73	2	4	507	58.6821	8.77783	#DIV/0!
Q91VD9	NADH-ubiquinone oxidoreductase 75 kDa subunit, mitochondrial OS=Mus musculus GN=Ndufs1 PE=1 SV=2 - [NDUS1_MOUSE]	4.54	1	3	3	3		0			3.60976	4.54	3	3	727	79.7256	5.71924	#DIV/0!
P17717	UDP-glucuronosyltransferase 2B17 OS=Mus musculus GN=Ugt2b17 PE=2 SV=1 - [UDB17_MOUSE]	3.96	3	1	2	3		0			3.81382	3.96	2	3	530	60.8161	7.86963	#DIV/0!
Q8R1A8	Ornithine carbamoyltransferase, mitochondrial OS=Mus musculus GN=Otc PE=1 SV=1 - [Q8R1A8_MOUSE]	3.42	2	1	1	2		0			3.78746	3.42	1	2	351	39.3404	8.66064	#DIV/0!
O55125	Protein NipSnap homolog 1 OS=Mus musculus GN=Nipsnap1 PE=1 SV=1 - [NIPS1_MOUSE]	3.17	1	1	1	1		0			2.31826	3.17	1	1	284	33.342	9.43701	#DIV/0!
O35386	Phytanoyl-CoA dioxygenase, peroxisomal OS=Mus musculus GN=Phyh PE=1 SV=1 - [PAHX_MOUSE]	2.96	1	1	1	1		0			2.0607	2.96	1	1	338	38.5825	7.53271	#DIV/0!
P97379-2	Isoform B of Ras GTPase-activating protein-binding protein 2 OS=Mus musculus GN=G3bp2 - [G3BP2_MOUSE]	2.9	2	1	1	1		0			3.6545	2.9	1	1	449	50.7531	5.42725	#DIV/0!
Q9DBT9	Dimethylglycine dehydrogenase, mitochondrial OS=Mus musculus GN=Dmgdh PE=1 SV=1 - [M2GD_MOUSE]	2.88	1	2	2	3		0			3.5514	2.88	2	3	869	97.194	7.88428	#DIV/0!
Q78PY7	Staphylococcal nuclease domain-containing protein 1 OS=Mus musculus GN=Snd1 PE=1 SV=1 - [SND1_MOUSE]	2.86	1	2	2	2		0			3.9312	2.86	2	2	910	102.025	7.43018	#DIV/0!
P29788	Vitronectin OS=Mus musculus GN=Vtn PE=1 SV=2 - [VTNC_MOUSE]	2.72	1	1	1	1		0			2.11769	2.72	1	1	478	54.8143	5.88428	#DIV/0!
P32233	Developmentally-regulated GTP-binding protein 1 OS=Mus musculus GN=Drg1 PE=1 SV=1 - [DRG1_MOUSE]	2.72	1	1	1	1		0			2.2153	2.72	1	1	367	40.4868	8.89502	#DIV/0!
Q0VBK2	Keratin, type II cytoskeletal 80 OS=Mus musculus GN=Krt80 PE=2 SV=1 - [K2C80_MOUSE]	2.21	1	1	1	1		0			2.17855	2.21	1	1	452	50.6288	6.26514	#DIV/0!
Q6ZQ58	La-related protein 1 OS=Mus musculus GN=Larp1 PE=1 SV=3 - [LARP1_MOUSE]	1.49	2	1	1	1		0			2.10687	1.49	1	1	1072	121.05	8.79248	#DIV/0!
P08071	Lactotransferrin OS=Mus musculus GN=Ltf PE=2 SV=4 - [TRFL_MOUSE]	1.41	1	1	1	2		0			4.30913	1.41	1	2	707	77.788	8.52881	#DIV/0!

## Sheet: related to Supplementary Fig 2C
Intersection of IP-MS and acetyl group data. Gene name and description. (related to Supplementary Fig 2C)
IP-MS	Acetylated proteins
P38647	Q8C196
D3Z041	Q8BMS1
Q8VCH0	P38647
Q921H8	Q05920
Q9R112	P54869
P54869	Q8BWT1
Q9QXD1	P05202
P17427	Q9DB20
P47740	Q99LC5
Q3TIV5-2	Q9CQQ7
Q8BFR5-2	Q03265
Q91X77-2	P08249
Q9DBG3	P56480
Q91VS7	Q99JY0
P52196	Q99K67
D3YVM8	P26443
Q9CQN1	P47738
E9PWM4	Q8QZT1
Q6ZWZ7	Q921G7
Q80XL6	Q8K2B3
Q8JZR0	P63038-1
P34914	Q9DBM2
G5E8R3	P51881
Q9WU79
A2API9
Q5SVG5
Q8BZ20
Q64458
P09103
Q9Z126
Q2TPA8
P17426-2
Q8VCW8
Q64459
Q8R084
Q9QXX4
G3UWM1
P53395
Q9CQ62
E0CZ27
Q8BWQ1
P11499
Q921X9
P50136
P16332
O09012-2
Q9EQ20
Q9DBG7
P16460
A2ACG7
Q63886
Q9DBG1
Q6P8N8
Q9Z2T6
Q8VDJ3
E9PUT1
Q8BMF4
P97872
Q8CCJ3-1
P16381
A2A974
Q8K154
O35728
Q91VD9
P17717
Q8R1A8
O55125
O35386
P97379-2
Q9DBT9
Q78PY7
P29788
P32233
Q0VBK2
Q6ZQ58
P08071
