# Supplementary material for: Acetylation of the Mitochondrial Chaperone GRP75 Governs ER‐Mitochondrial Calcium Homeostasis and Hepatocyte Insulin Resistance
Source: Adv Sci (Weinh). 2025 Sep 26;12(46):e08991. doi: 10.1002/advs.202508991 (PMC12697862; doi:10.1002/advs.202508991)
Supplement: Supplementary file 4 — Supplemental Table 3 [file ADVS-12-e08991-s003.xlsx]

## Sheet: Sheet1
Supplementary Table 3. Antibody list
Name	Company	Identifier
Rabbit polyclonal anti-GCN5L1	Gift from Dr. Michael Sack, NIH	N/A
Phospho-Tyrosine Mouse mAb (pY)	Cell Signaling Technology	Cat# 9411, RRID:AB_331228
Insulin Receptor beta	Cell Signaling Technology	Cat# 23413, RRID:AB_2924796
phospho-Akt(Ser473)	Cell Signaling Technology	Cat# 4060, RRID:AB_2315049
Akt	Cell Signaling Technology	Cat# 9272, RRID:AB_329827
b-actin	ABClonal	Cat# AC026, RRID:AB_2768234
CHOP	Cell Signaling Technology	Cat# 2895, RRID:AB_2089254
Tubulin	ABClonal	Cat# AC012, RRID:AB_2768341
Flag	Sigma	Cat# F1804, RRID:AB_262044
Myc	ABClonal	Cat# AE070, RRID:AB_2863795
GRP75	Cell Signaling Technology	Cat# 3593, RRID:AB_2120328
Acetylated-Lysine Antibody	Cell Signaling Technology	Cat# 9441, RRID:AB_331805
VDAC	Cell Signaling Technology	Cat# 4661, RRID:AB_10557420
FACL4	Abcam	Cat# ab264397
IP3 Receptor 1	Cell Signaling Technology	Cat# 8568, RRID:AB_10890699
GLUD1	ABClonal	Cat# A5176, RRID:AB_2863476
Mouse anti His-Tag	ABClonal	Cat# AE003, RRID:AB_2728734
Cytochrome C	ABClonal	Cat# A4912, RRID:AB_2863387
MCU	Proteintech	Cat# 26312-1-AP, RRID:AB_2880474
MFN2	Cell Signaling Technology	Cat# 9482, RRID:AB_2716838
TOM20	ABClonal	Cat# A19403, RRID:AB_2862646
HSP60	Santa Cruz Biotechnology	Cat# sc-59567, RRID:AB_783870
OxPhos	Thermo Fisher Scientific	Cat# 45-8099, RRID:AB_2533835
