# Supplementary material for: Acetylation of the Mitochondrial Chaperone GRP75 Governs ER‐Mitochondrial Calcium Homeostasis and Hepatocyte Insulin Resistance
Source: Adv Sci (Weinh). 2025 Sep 26;12(46):e08991. doi: 10.1002/advs.202508991 (PMC12697862; doi:10.1002/advs.202508991)
Supplement: Supplementary file 5 — Supplemental Table 4 [file ADVS-12-e08991-s006.xlsx]

## Sheet: Supplementary Table S5
Supplementary Table 4. Reagent list
NO.	Name	Company	Catalog Number
1	NCM RIPA buffer	NCM Biotech	Cat# WB3100
2	PMSF	Solarbio	Cat# P8340
3	protease Inhibitor Cocktail	MedChemExpress	Cat# HY-K0010
4	Nicotinamide	Sigma	Cat# N0636-100G
5	TSA	Solarbio	Cat# IT1250
6	Phosophatase Inhibitor Cocktail I	MedChemExpress	Cat# HY-K0021
7	Insulin(cell)	MedChemExpress	Cat# 11061-68-0
8	Insulin(ITT)	FOSUN PHARMA	Cat# 41-1031A
9	Glucose	SINOPHARM	Cat# 63005518
10	Palmitic acid	Sigma	Cat# P0500-10G
11	DMSO	Solarbio	Cat# 67-68-5
12	Bovine Serum Albumin Ⅴ	Solarbio	Cat# A8020
13	Bovine Serum Albumin(fatty acid free)	Sigma	Cat# SRE0098-10G
14	TRIzol	Thermo Fisher	Cat# 15596018
15	rProtein A/G MagBeads(IP Grade)	Yeasen	Cat# 36417ES08
16	Acetyl-CoA	Sigma	Cat# 10101893001
17	Xestospongin C,IP3 receptor antagonist	Abcam	Cat# ab120914
18	Mito-tempo	MedChemExpress	Cat# 1334850-99-5
19	Ru360	Santa Cruz Biotechnology	Cat# sc-222265
20	antimycin A	Sigma	Cat# A8674
21	Rotenone	Sigma	Cat# R8875
22	Oligomycin	Sigma	Cat# O4876
23	FCCP	Sigma	Cat# C2920
24	Thapsigargin	Abcam	Cat# ab120286
25	ATP	MedChemExpress	Cat# HY-B2176
26	Hieff TransTM Liposomal Transfection Reagent	Yeasen	Cat# 40802ES03
27	PEI	Polysciences	Cat# 24765-1
28	RNAiMAX	Thermo Fisher	Cat# 13778150
29	Ni NTA Beads 6FF	Smart-Lifesciences	Cat# SA005005
30	TritonX-100	Sangon Biotech	Cat# A110694
31	Saponin	Sigma	Cat# 47036
32	DMEM	meilunbio	Cat# MA0212
33	FBS	ExCell	Cat# FSP500
34	Puromycin	Solarbio	Cat# P8230
35	collagenase Type1	worthington	Cat# LS004196
36	Rat tail tendon collagen type	Solarbio	Cat# C8062
37	percoll	Solarbio	Cat# P8370
38	OptiprepTM Density Gradient Medium	Sigma	Cat# D1556
39	Phenol red sodium salt	Sangon Biotech	Cat# A630424
40	Benzonase	Sigma	Cat# E1014
41	Recombinant DNase I	TaKaRa	Cat# 2270A
42	RNase A	Yeasen	Cat# 10405ES03
43	proteinase K	Solarbio	Cat# P9460
44	Coomassie Blue Fast Staining and No-decoloring Solution	Epizyme	Cat# PS111
45	PurePlasmid Mini Kit	CWBIO	Cat# CW0500M
46	Gel Extraction Kit	Omega	Cat# D2500
47	Hieff Canace® Gold High Fidelity DNA Polymerase	Yeasen	Cat# 10148ES60
48	Hieff Clone® Plus Multi One Step Cloning Kit	Yeasen	Cat# 10912
49	Hifair® Ⅲ 1st Strand cDNA Synthesis SuperMix for qPCR	Yeasen	Cat# 11141
50	Hieff® qPCR SYBR Green Master Mix	Yeasen	Cat# 1120IES03
51	High sensitive mouse insulin immunoassay kit	EZassay	Cat# MS200
52	Glycogen Periodic Acid Schiff (PAS) Stain Kit (For Cells)	Solarbio	Cat# G1360
53	MitoSOX Red	Beyotime	Cat# S0061S
54	Seahorse XF DMEM Medium，pH 7.4，500 mL	Agilent	Cat# 103575-100
55	2-DG	Sigma	Cat# D8375
56	4-PBA	Selleck	Cat# S4125
57	BiP inducer X	MedChemExpress	Cat# HY-110188
58	BeyoGel™ Blue Native PAGE Sample Buffer	Beyotime	Cat# P0761
59	BeyoGel™ Blue Native PAGE 4-13% gradient precast gels	Beyotime	Cat# P0545
