# Supplementary material for: Acetylation of the Mitochondrial Chaperone GRP75 Governs ER‐Mitochondrial Calcium Homeostasis and Hepatocyte Insulin Resistance
Source: Adv Sci (Weinh). 2025 Sep 26;12(46):e08991. doi: 10.1002/advs.202508991 (PMC12697862; doi:10.1002/advs.202508991)
Supplement: Supplementary file 6 — Supplemental Table 5 [file ADVS-12-e08991-s005.xlsx]

## Sheet: Supplementary Table S6
Supplementary Table 5. A list of Recombinant plasmids
NO.	Name	Company	Catalog Number
1	pShuttle-CMV-GRP75-Flag	This paper	N/A
2	pShuttle-CMV-GRP75-Myc	This paper	N/A
3	pShuttle-CMV-MtG-Flag	This paper	N/A
4	pShuttle-CMV-VDAC-Myc	This paper	N/A
5	pShuttle-CMV-IP3R1A-Myc	This paper	N/A
6	pShuttle-CMV-IP3R1B-Myc	This paper	N/A
7	pShuttle-CMV-IP3R1C-Myc	This paper	N/A
8	pShuttle-CMV-IP3R1D-Myc	This paper	N/A
9	pShuttle-CMV-IP3R1E-Myc	This paper	N/A
10	pShuttle-CMV-GRP75N-Flag	This paper	N/A
11	pShuttle-CMV-GRP75C-Flag	This paper	N/A
12	pET28a-His-SUMO-GRP75N	This paper	N/A
13	pET28a-His-SUMO-GRP75C	This paper	N/A
14	pET28a-His-SUMO-GCN5L1	This paper	N/A
15	pShuttle-CMV-GRP75-2KR-Flag	This paper	N/A
16	pShuttle-CMV-GRP75-2KQ-Flag	This paper	N/A
17	pShuttle-CMV-GRP75-5NR-Flag	This paper	N/A
18	pShuttle-CMV-GRP75-5KQ-Flag	This paper	N/A
19	LV-GRP75-WT-Flag	This paper	N/A
20	LV-GRP75-2KR-Flag	This paper	N/A
21	LV-GRP75-2KQ-Flag	This paper	N/A
22	LV-GRP75-5NR-Flag	This paper	N/A
23	LV-GRP75-5KQ-Flag	This paper	N/A
24	AAV-GRP75-WT-Flag	This paper	N/A
25	AAV-GRP75-2KR-Flag	This paper	N/A
26	AAV-GRP75-2KQ-Flag	This paper	N/A
27	pGP-CMV-jGCaMP7f	Addgene	Plasmid #104483
28	pCAG mito-RCaMP1h	Addgene	Plasmid #105013
29	pGP-CMV-jGCaMP7f-IRES-MtG	This paper	N/A
30	pCAG mito-RCaMP1h-IRES-MtG	This paper	N/A
