# Supplementary material for: Acetylation of the Mitochondrial Chaperone GRP75 Governs ER‐Mitochondrial Calcium Homeostasis and Hepatocyte Insulin Resistance
Source: Adv Sci (Weinh). 2025 Sep 26;12(46):e08991. doi: 10.1002/advs.202508991 (PMC12697862; doi:10.1002/advs.202508991)
Supplement: Supplementary file 7 — Supplemental Table 6 [file ADVS-12-e08991-s004.xlsx]

## Sheet: Sheet1
Supplementary Table 6. Primer sequences for siRNA and qPCR
siRNA sequences used in the experiments
Target	siRNA
siNC	UUCUCCGAACGUGUCACGUTT
siGRP75-1	GGAAUGGCCUUAGUCAUGATT
siGRP75-2	GUGGCAGUUAUGGAAGGUATT
siGRP75-3	GGGAAAUUGUAUUCUCCGATT
siIp3r1	GAGCCCACAACACAGAUAATT
siMcu	CCUGCUCCUCGAUGACUUUTT
Real-time PCR Primer sequences used in the experiments
Gene name (mouse)	Forward Primer	Reverse Primer
Atf4	AGCAAAACAAGACAGCAGCC	ACTCTCTTCTTCCCCCTTGC
Atf5	CTGGCTCCCTATGAGGTCCTTG	GAGCTGTGAAATCAACTCGCTCAG
Grp78	TGTGTGTGAGGTAAGCGCC	GACGACGGTTCTGGTCTGAG
Chop	GCGACAGAGCCAGAATAACA	GATGCACTTCCTTCTGGAACA
sXbp1	GCTGAGTCCGCAGCAGGT	CAGGGTCCAACTTGTCCAGAAT
tXbp1	TGAAAAACAGAGTAGCAGCGCAGA	CCCAAGCGTGTTCTTAACTC
Fasn	GCAGCTGTTGGTTTGTCCTG	ATTCACTGCAGCCTGAGGTC
Acc1	ATGGGCGGAATGGTCTCTTTC	TGGGGACCTTGTCTTCATCAT
Acly	AACTTTCTCATTGAACCCTTCG	TCCACATCGCCCACATCC
Scd1	GCTGAACACCCATCCCGAG	TGTAAGAACTGGAGATCTCTTGGA
Actb	GGCTGTATTCCCCTCCATCG	CCAGTTGGTAACAATGCCATGT
Ip3r1	TTGAACCAAGTCCACCCCTG	TCATCTCACCCCTGCTTGTG
Mcu	TCATCTCACCCCTGCTTGTG	AACGGCGTGAGTTACAAACA
Ppargc1a	AAACTTGCTAGCGGTCCTCA	AACAATGGCAGGGTTTGTTC
Ndufs7	GGCTACTACCACTACTCCTACT	CTTCTGTTCACGCTTGATCTTC
Cox5b	CCGCCCATCTTGCTCAG	GCGAAGTAACCTTGAAGCCA
Cox8a	CATCTTGACTCCCTGACCTTG	CTTCGAGTGGACCTGAGC
Atp5d	GATGTCCTTCACCTTTGCCT	AAGATGCCAAAGGCTCCAG
Gene name (Human)	Forward Primer	Reverse Primer
ATF4	ATGACCGAAATGAGCTTCCTG	GCTGGAGAACCCATGAGGT
ATF5	AGGGGACCGCAAGCAAAAG	GCCTTGTAAACCTCGATGAGC
CHOP	GGAAACAGAGTGGTCATTCCC	CTGCTTGAGCCGTTCATTCTC
CLPP	TTGCCAGCCTTGTTATCGCA	GGTTGAGGATGTACTGCATCG
HSPD1	ATGCTTCGGTTACCCACAGTC	AGCCCGAGTGAGATGAGGAG
HSPE1	ATGGCAGGACAAGCGTTTAGA	CCGATCCAACAGCGACTACT
GRP75	CTTGTTTCAAGGCGGGATTATGC	GCAGGAGTTGGTAGTACCCAAA
ACTB	CATGTACGTTGCTATCCAGGC	CTCCTTAATGTCACGCACGAT
